# Supplementary material for: 3-Oxo-2,3-dihydro-1H-inden-4-yl acetate
Source: Acta Crystallogr Sect E Struct Rep Online. 2012 Oct 6;68(Pt 11):o3075–6. doi: 10.1107/S1600536812041293 (PMC3515182; doi:10.1107/S1600536812041293)
Supplement: Supplementary file 1 [file e-68-o3075-sup1.cif]

##############################################################################
#                                                                            #
# This CIF contains the data in a paper accepted for publication in          #
# Acta Crystallographica Section E. It conforms to the requirements of       #
# Notes for Authors for Acta Crystallographica Section E, and has been       #
# peer reviewed under the auspices of the IUCr Commission on Journals.       #
#                                                                            #
# Full details of the Crystallographic Information File format               #
# are given in the paper "The Crystallographic Information File (CIF):       #
# a New Standard Archive File for Crystallography" by S. R. Hall, F. H.      #
# Allen and I. D. Brown [Acta Cryst. (1991), A47, 655-685].                  #
#                                                                            #
# The current version of the core CIF dictionary is obtainable from          #
# ftp://ftp.iucr.org/pub/cif_core.dic.                                       #
#                                                                            #
# Software is freely available for graphical display of the structure(s)     #
# in this CIF. For information consult the CIF software page                 #
# http://www.iucr.org/resources/cif/software.                                #
#                                                                            #
# This file may be used for bona fide research purposes within the           #
# scientific community so long as proper attribution is given to the journal # 
# article from which it was obtained.                                        #
#                                                                            #
##############################################################################
data_I
_audit_creation_method     SHELXL-97
_journal_date_recd_electronic     2012-09-27
_journal_date_accepted     2012-10-02
_journal_name_full     'Acta Crystallographica, Section E'
_journal_year     2012
_journal_volume     68
_journal_issue     11
_journal_page_first     o3075
_journal_page_last     o3076
_journal_paper_category     QO
_journal_paper_doi     10.1107/S1600536812041293
_journal_coeditor_code     FF2083
_publ_contact_author_name     'Professor Kew-Yu Chen'
_publ_contact_author_address
;
  Department of Chemical Engineering, Feng Chia University,
 40724 Taichung, Taiwan
;
_publ_contact_author_email     kyuchen@fcu.edu.tw
_publ_contact_author_fax     '886-4-24510890'
_publ_contact_author_phone     '886-4-24517250x3683'
_publ_section_title
;
3-Oxo-2,3-dihydro-1<i>H</i>-inden-4-yl acetate
;
loop_
    _publ_author_name
    _publ_author_address
    'Hong-Yi Lin'
;
Department of Chemical Engineering, Feng Chia University,
 40724 Taichung, Taiwan
;
    'Che-Wei Chang'
;
Department of Chemical Engineering, Feng Chia University,
 40724 Taichung, Taiwan
;
    'Hsing-Yang Tsai'
;
Department of Chemical Engineering, Feng Chia University,
 40724 Taichung, Taiwan
;
    'Ming-Hui Luo'
;
Department of Chemical Engineering, Feng Chia University,
 40724 Taichung, Taiwan
;
    'Kew-Yu Chen'
;
Department of Chemical Engineering, Feng Chia University,
 40724 Taichung, Taiwan
;
_chemical_name_systematic
;
3-Oxo-2,3-dihydro-1<i>H</i>-inden-4-yl acetate
;
_chemical_name_common     ?
_chemical_formula_moiety     'C11 H10 O3'
_chemical_formula_sum     'C11 H10 O3'
_chemical_formula_iupac     'C11 H10 O3'
_chemical_formula_weight     190.19
_chemical_melting_point     ?
_symmetry_cell_setting     orthorhombic
_symmetry_space_group_name_H-M     'P b c a'
_symmetry_space_group_name_Hall     '-P 2ac 2ab'
loop_
    _symmetry_equiv_pos_as_xyz
    'x, y, z'
    '-x+1/2, -y, z+1/2'
    '-x, y+1/2, -z+1/2'
    'x+1/2, -y+1/2, -z'
    '-x, -y, -z'
    'x-1/2, y, -z-1/2'
    'x, -y-1/2, z-1/2'
    '-x-1/2, y-1/2, z'
_cell_length_a     9.8514(10)
_cell_length_b     8.9757(7)
_cell_length_c     21.917(3)
_cell_angle_alpha     90.00
_cell_angle_beta     90.00
_cell_angle_gamma     90.00
_cell_volume     1938.0(3)
_cell_formula_units_Z     8
_cell_measurement_reflns_used     2935
_cell_measurement_theta_min     3.0640
_cell_measurement_theta_max     29.1936
_cell_measurement_temperature     297(2)
_exptl_crystal_description     parallelepiped
_exptl_crystal_colour     colourless
_exptl_crystal_size_max     0.76
_exptl_crystal_size_mid     0.60
_exptl_crystal_size_min     0.28
_exptl_crystal_density_diffrn     1.304
_exptl_crystal_density_meas     ?
_exptl_crystal_density_method     'not measured'
_exptl_crystal_F_000     800
_exptl_absorpt_coefficient_mu     0.095
_exptl_absorpt_correction_type     multi-scan
_exptl_absorpt_process_details     "(SADABS; Bruker, 2001)"
_exptl_absorpt_correction_T_min     0.76124
_exptl_absorpt_correction_T_max     1.00000
_exptl_special_details     ?
_diffrn_ambient_temperature     297(2)
_diffrn_radiation_type     MoK\a
_diffrn_radiation_wavelength     0.71073
_diffrn_radiation_monochromator     graphite
_diffrn_measurement_device_type     'Bruker SMART CCD area-detector'
_diffrn_measurement_method     '\w scans'
_diffrn_detector_area_resol_mean     ?
_diffrn_reflns_number     8705
_diffrn_reflns_av_R_equivalents     0.0358
_diffrn_reflns_av_sigmaI/netI     0.0404
_diffrn_reflns_theta_min     3.21
_diffrn_reflns_theta_max     29.26
_diffrn_reflns_theta_full     26.00
_diffrn_measured_fraction_theta_max     0.885
_diffrn_measured_fraction_theta_full     0.999
_diffrn_reflns_limit_h_min     -13
_diffrn_reflns_limit_h_max     13
_diffrn_reflns_limit_k_min     -12
_diffrn_reflns_limit_k_max     12
_diffrn_reflns_limit_l_min     -30
_diffrn_reflns_limit_l_max     30
_refine_special_details
;
Refinement of <i>F</i>^2^ against ALL reflections. The weighted <i>R</i>-factor
<i>wR</i> and goodness of fit <i>S</i> are based on <i>F</i>^2^, conventional
<i>R</i>-factors <i>R</i> are based on <i>F</i>, with <i>F</i> set to zero for
negative <i>F</i>^2^. The threshold expression of <i>F</i>^2^ >
\s(<i>F</i>^2^) is used only for calculating <i>R</i>-factors(gt) <i>etc</i>.
and is not relevant to the choice of reflections for refinement.
<i>R</i>-factors based on <i>F</i>^2^ are statistically about twice as large
as those based on <i>F</i>, and <i>R</i>- factors based on ALL data will be
even larger.
;
_reflns_number_total     2339
_reflns_number_gt     1302
_reflns_threshold_expression     >2sigma(I)
_refine_ls_structure_factor_coef     Fsqd
_refine_ls_matrix_type     full
_refine_ls_R_factor_all     0.1386
_refine_ls_R_factor_gt     0.0873
_refine_ls_wR_factor_gt     0.2122
_refine_ls_wR_factor_ref     0.2314
_refine_ls_goodness_of_fit_ref     1.098
_refine_ls_restrained_S_all     1.098
_refine_ls_number_reflns     2339
_refine_ls_number_parameters     127
_refine_ls_number_restraints     0
_refine_ls_hydrogen_treatment     constr
_refine_ls_weighting_scheme     calc
_refine_ls_weighting_details
         'calc w=1/[\s^2^(Fo^2^)+(0.0740P)^2^+2.2948P] where P=(Fo^2^+2Fc^2^)/3'
_atom_sites_solution_hydrogens     geom
_atom_sites_solution_primary     direct
_atom_sites_solution_secondary     difmap
_refine_ls_shift/su_max     0.001
_refine_ls_shift/su_mean     0.000
_refine_diff_density_max     0.230
_refine_diff_density_min     -0.214
_refine_ls_extinction_method     none
_refine_ls_extinction_coef     ?
loop_
    _atom_type_symbol
    _atom_type_description
    _atom_type_scat_dispersion_real
    _atom_type_scat_dispersion_imag
    _atom_type_scat_source
    C C 0.0033 0.0016 'International Tables Vol C Tables 4.2.6.8 and 6.1.1.4'
    H H 0.0000 0.0000 'International Tables Vol C Tables 4.2.6.8 and 6.1.1.4'
    O O 0.0106 0.0060 'International Tables Vol C Tables 4.2.6.8 and 6.1.1.4'
_computing_data_collection     'SMART (Bruker, 2001)'
_computing_cell_refinement     'SAINT (Bruker, 2001)'
_computing_data_reduction     'SAINT (Bruker, 2001)'
_computing_structure_solution     'SHELXS97 (Sheldrick, 2008)'
_computing_structure_refinement     'SHELXL97 (Sheldrick, 2008)'
_computing_molecular_graphics     'ORTEP-3 for Windows (Farrugia, 1997)'
_computing_publication_material
                                   'WinGX publication routines (Farrugia, 1999)'
loop_
    _atom_site_type_symbol
    _atom_site_label
    _atom_site_fract_x
    _atom_site_fract_y
    _atom_site_fract_z
    _atom_site_U_iso_or_equiv
    _atom_site_adp_type
    _atom_site_calc_flag
    _atom_site_refinement_flags
    _atom_site_occupancy
    _atom_site_symmetry_multiplicity
    _atom_site_disorder_assembly
    _atom_site_disorder_group
    O O1 0.4675(3) -0.1591(3) 0.54019(14) 0.0748(9) Uani d . 1 1 . .
    O O2 0.4074(2) 0.0430(2) 0.64503(12) 0.0495(7) Uani d . 1 1 . .
    O O3 0.4063(3) -0.1886(3) 0.68244(16) 0.0790(10) Uani d . 1 1 . .
    C C1 0.6245(3) -0.0223(3) 0.60176(15) 0.0398(8) Uani d . 1 1 . .
    C C2 0.5807(4) -0.1175(4) 0.55084(17) 0.0525(9) Uani d . 1 1 . .
    C C3 0.7066(5) -0.1530(5) 0.5139(2) 0.0708(12) Uani d . 1 1 . .
    H H3A 0.7156 -0.2598 0.5086 0.085 Uiso calc R 1 1 . .
    H H3B 0.7013 -0.1067 0.4740 0.085 Uiso calc R 1 1 . .
    C C4 0.8266(4) -0.0918(5) 0.5494(2) 0.0703(13) Uani d . 1 1 . .
    H H4A 0.8833 -0.1720 0.5645 0.084 Uiso calc R 1 1 . .
    H H4B 0.8812 -0.0269 0.5239 0.084 Uiso calc R 1 1 . .
    C C5 0.7649(3) -0.0065(4) 0.60117(17) 0.0495(9) Uani d . 1 1 . .
    C C6 0.8271(4) 0.0804(5) 0.6447(2) 0.0670(12) Uani d . 1 1 . .
    H H6A 0.9208 0.0928 0.6442 0.080 Uiso calc R 1 1 . .
    C C7 0.7502(5) 0.1487(5) 0.6887(2) 0.0715(12) Uani d . 1 1 . .
    H H7A 0.7929 0.2063 0.7183 0.086 Uiso calc R 1 1 . .
    C C8 0.6107(4) 0.1338(4) 0.68999(18) 0.0566(10) Uani d . 1 1 . .
    H H8A 0.5596 0.1815 0.7198 0.068 Uiso calc R 1 1 . .
    C C9 0.5494(3) 0.0480(3) 0.64677(16) 0.0398(8) Uani d . 1 1 . .
    C C10 0.3463(4) -0.0857(4) 0.66149(19) 0.0551(10) Uani d . 1 1 . .
    C C11 0.1978(4) -0.0793(5) 0.6504(3) 0.0788(14) Uani d . 1 1 . .
    H H11A 0.1572 -0.1721 0.6623 0.118 Uiso calc R 1 1 . .
    H H11B 0.1813 -0.0620 0.6078 0.118 Uiso calc R 1 1 . .
    H H11C 0.1590 0.0002 0.6739 0.118 Uiso calc R 1 1 . .
loop_
    _atom_site_aniso_label
    _atom_site_aniso_U_11
    _atom_site_aniso_U_22
    _atom_site_aniso_U_33
    _atom_site_aniso_U_12
    _atom_site_aniso_U_13
    _atom_site_aniso_U_23
    O1 0.0656(19) 0.0770(19) 0.082(2) -0.0191(16) -0.0143(16) -0.0153(16)
    O2 0.0343(13) 0.0359(12) 0.0784(18) 0.0037(10) 0.0070(12) 0.0055(12)
    O3 0.0662(19) 0.0619(18) 0.109(3) 0.0096(15) 0.0190(18) 0.0358(17)
    C1 0.0376(17) 0.0323(15) 0.0494(19) 0.0003(13) -0.0006(15) 0.0039(14)
    C2 0.059(2) 0.0463(19) 0.052(2) 0.0001(18) -0.0060(19) 0.0029(17)
    C3 0.083(3) 0.065(3) 0.065(3) 0.019(2) 0.014(2) -0.004(2)
    C4 0.055(2) 0.066(3) 0.090(3) 0.011(2) 0.024(2) 0.000(2)
    C5 0.0359(18) 0.0455(18) 0.067(2) 0.0046(15) 0.0031(17) 0.0047(17)
    C6 0.039(2) 0.064(2) 0.098(3) -0.0033(19) -0.014(2) -0.001(2)
    C7 0.065(3) 0.065(3) 0.084(3) -0.005(2) -0.025(2) -0.021(2)
    C8 0.057(2) 0.055(2) 0.058(2) 0.0073(19) -0.0038(19) -0.0119(19)
    C9 0.0329(17) 0.0351(15) 0.051(2) 0.0057(13) -0.0009(14) 0.0054(15)
    C10 0.047(2) 0.048(2) 0.071(3) 0.0038(17) 0.0154(19) 0.0047(19)
    C11 0.048(2) 0.065(3) 0.123(4) -0.005(2) 0.012(3) 0.003(3)
_geom_special_details
;
All e.s.d.'s (except the e.s.d. in the dihedral angle between two l.s. planes)
are estimated using the full covariance matrix. The cell e.s.d.'s are taken
into account individually in the estimation of e.s.d.'s in distances, angles
and torsion angles; correlations between e.s.d.'s in cell parameters are only
used when they are defined by crystal symmetry. An approximate (isotropic)
treatment of cell e.s.d.'s is used for estimating e.s.d.'s involving l.s.
planes.
;
loop_
    _geom_bond_atom_site_label_1
    _geom_bond_atom_site_label_2
    _geom_bond_site_symmetry_2
    _geom_bond_distance
    _geom_bond_publ_flag
    O1 C2 . 1.200(4) ?
    O2 C10 . 1.351(4) ?
    O2 C9 . 1.399(4) ?
    O3 C10 . 1.189(4) ?
    C1 C5 . 1.391(5) ?
    C1 C9 . 1.385(4) ?
    C1 C2 . 1.470(5) ?
    C2 C3 . 1.514(6) ?
    C3 C4 . 1.518(6) ?
    C3 H3A . 0.9700 ?
    C3 H3B . 0.9700 ?
    C4 C5 . 1.497(5) ?
    C4 H4A . 0.9700 ?
    C4 H4B . 0.9700 ?
    C5 C6 . 1.376(6) ?
    C6 C7 . 1.371(6) ?
    C6 H6A . 0.9300 ?
    C7 C8 . 1.381(6) ?
    C7 H7A . 0.9300 ?
    C8 C9 . 1.362(5) ?
    C8 H8A . 0.9300 ?
    C10 C11 . 1.484(5) ?
    C11 H11A . 0.9600 ?
    C11 H11B . 0.9600 ?
    C11 H11C . 0.9600 ?
loop_
    _geom_angle_atom_site_label_1
    _geom_angle_atom_site_label_2
    _geom_angle_atom_site_label_3
    _geom_angle_site_symmetry_1
    _geom_angle_site_symmetry_3
    _geom_angle
    _geom_angle_publ_flag
    C10 O2 C9 . . 117.7(3) ?
    C5 C1 C9 . . 119.4(3) ?
    C5 C1 C2 . . 110.1(3) ?
    C9 C1 C2 . . 130.5(3) ?
    O1 C2 C1 . . 127.0(4) ?
    O1 C2 C3 . . 126.3(4) ?
    C1 C2 C3 . . 106.7(3) ?
    C4 C3 C2 . . 106.7(3) ?
    C4 C3 H3A . . 110.4 ?
    C2 C3 H3A . . 110.4 ?
    C4 C3 H3B . . 110.4 ?
    C2 C3 H3B . . 110.4 ?
    H3A C3 H3B . . 108.6 ?
    C5 C4 C3 . . 104.9(3) ?
    C5 C4 H4A . . 110.8 ?
    C3 C4 H4A . . 110.8 ?
    C5 C4 H4B . . 110.8 ?
    C3 C4 H4B . . 110.8 ?
    H4A C4 H4B . . 108.8 ?
    C6 C5 C1 . . 119.6(4) ?
    C6 C5 C4 . . 129.4(4) ?
    C1 C5 C4 . . 111.0(3) ?
    C5 C6 C7 . . 119.7(4) ?
    C5 C6 H6A . . 120.2 ?
    C7 C6 H6A . . 120.2 ?
    C6 C7 C8 . . 121.4(4) ?
    C6 C7 H7A . . 119.3 ?
    C8 C7 H7A . . 119.3 ?
    C9 C8 C7 . . 118.8(4) ?
    C9 C8 H8A . . 120.6 ?
    C7 C8 H8A . . 120.6 ?
    C8 C9 C1 . . 121.1(3) ?
    C8 C9 O2 . . 118.7(3) ?
    C1 C9 O2 . . 120.0(3) ?
    O3 C10 O2 . . 123.1(3) ?
    O3 C10 C11 . . 125.7(4) ?
    O2 C10 C11 . . 111.2(3) ?
    C10 C11 H11A . . 109.5 ?
    C10 C11 H11B . . 109.5 ?
    H11A C11 H11B . . 109.5 ?
    C10 C11 H11C . . 109.5 ?
    H11A C11 H11C . . 109.5 ?
    H11B C11 H11C . . 109.5 ?
loop_
    _geom_torsion_atom_site_label_1
    _geom_torsion_atom_site_label_2
    _geom_torsion_atom_site_label_3
    _geom_torsion_atom_site_label_4
    _geom_torsion_site_symmetry_1
    _geom_torsion_site_symmetry_2
    _geom_torsion_site_symmetry_3
    _geom_torsion_site_symmetry_4
    _geom_torsion
    _geom_torsion_publ_flag
    C5 C1 C2 O1 . . . . 176.0(4) ?
    C9 C1 C2 O1 . . . . -3.9(6) ?
    C5 C1 C2 C3 . . . . -4.2(4) ?
    C9 C1 C2 C3 . . . . 175.9(3) ?
    O1 C2 C3 C4 . . . . -173.2(4) ?
    C1 C2 C3 C4 . . . . 7.0(4) ?
    C2 C3 C4 C5 . . . . -7.0(4) ?
    C9 C1 C5 C6 . . . . -1.0(5) ?
    C2 C1 C5 C6 . . . . 179.1(3) ?
    C9 C1 C5 C4 . . . . 179.6(3) ?
    C2 C1 C5 C4 . . . . -0.4(4) ?
    C3 C4 C5 C6 . . . . -174.7(4) ?
    C3 C4 C5 C1 . . . . 4.7(5) ?
    C1 C5 C6 C7 . . . . 1.0(6) ?
    C4 C5 C6 C7 . . . . -179.7(4) ?
    C5 C6 C7 C8 . . . . -0.8(7) ?
    C6 C7 C8 C9 . . . . 0.6(7) ?
    C7 C8 C9 C1 . . . . -0.6(6) ?
    C7 C8 C9 O2 . . . . -174.7(3) ?
    C5 C1 C9 C8 . . . . 0.8(5) ?
    C2 C1 C9 C8 . . . . -179.3(3) ?
    C5 C1 C9 O2 . . . . 174.8(3) ?
    C2 C1 C9 O2 . . . . -5.2(5) ?
    C10 O2 C9 C8 . . . . -110.5(4) ?
    C10 O2 C9 C1 . . . . 75.4(4) ?
    C9 O2 C10 O3 . . . . 7.1(6) ?
    C9 O2 C10 C11 . . . . -173.3(3) ?
loop_
    _geom_hbond_atom_site_label_D
    _geom_hbond_atom_site_label_H
    _geom_hbond_atom_site_label_A
    _geom_hbond_site_symmetry_A
    _geom_hbond_distance_DH
    _geom_hbond_distance_HA
    _geom_hbond_distance_DA
    _geom_hbond_angle_DHA
    C8 H8A O3 3_656 0.93 2.46 3.223(5) 139
