# Supplementary material for: 3-Oxo-2,3-dihydro-1H-inden-4-yl acetate
Source: Acta Crystallogr Sect E Struct Rep Online. 2012 Oct 6;68(Pt 11):o3075–6. doi: 10.1107/S1600536812041293 (PMC3515182; doi:10.1107/S1600536812041293)
Supplement: Supplementary file 2 [file e-68-o3075-Isup2.hkl]

# 
# h,k,l, Fc-squared, Fo-squared, sigma(Fo-squared) and status flag 
# 
data_I
_shelx_title ' oachi.ins in Pbca' 
_shelx_refln_list_code          4 
_shelx_F_calc_maximum      188.04 
_exptl_crystal_F_000       800.00 
_reflns_d_resolution_high  0.7271 
 
loop_ 
 _symmetry_equiv_pos_as_xyz 
 'x, y, z' 
 '-x+1/2, -y, z+1/2' 
 '-x, y+1/2, -z+1/2' 
 'x+1/2, -y+1/2, -z' 
 '-x, -y, -z' 
 'x-1/2, y, -z-1/2' 
 'x, -y-1/2, z-1/2' 
 '-x-1/2, y-1/2, z' 
 
_cell_length_a     9.8514 
_cell_length_b     8.9757 
_cell_length_c    21.9171 
_cell_angle_alpha  90.000 
_cell_angle_beta   90.000 
_cell_angle_gamma  90.000 
 
_shelx_F_squared_multiplier     1.000 
 
loop_ 
 _refln_index_h 
 _refln_index_k 
 _refln_index_l 
 _refln_F_squared_calc 
 _refln_F_squared_meas 
 _refln_F_squared_sigma 
 _refln_observed_status 
   2   0   0     3825.13     3633.45     13.41 o 
   4   0   0     3313.49     3623.47     14.54 o 
   6   0   0     1523.65     1496.24     12.69 o 
   8   0   0       63.78       69.04      8.62 o 
  10   0   0        5.60       15.40      8.80 o 
  12   0   0       24.50       23.52     13.52 o 
   2   1   0     1824.30     1786.30     12.75 o 
   4   1   0     4032.10     4407.88     20.42 o 
   6   1   0      177.33      168.16      7.55 o 
   8   1   0      222.87      222.00     21.12 o 
  10   1   0       40.13       65.49      7.78 o 
  12   1   0        0.00       -2.26     10.04 o 
   0   2   0    19257.96    21583.34     74.34 o 
   2   2   0     1285.72     1507.26     57.20 o 
   4   2   0     1117.26     1246.46     11.55 o 
   6   2   0       13.69       44.35      3.97 o 
   8   2   0        3.60        4.55      7.15 o 
  10   2   0       32.93       29.31      7.31 o 
  12   2   0        0.27       -2.75     10.94 o 
   2   3   0     1346.56     1435.28     12.72 o 
   4   3   0       41.32       42.73      3.62 o 
   6   3   0        2.82        2.60      2.31 o 
   8   3   0      869.69      887.46     12.08 o 
  10   3   0       26.84       18.12     10.47 o 
  12   3   0       72.10       48.08     13.71 o 
   0   4   0     4620.68     5428.74     16.01 o 
   2   4   0       73.08      218.84     11.62 o 
   4   4   0       14.12       24.54     10.26 o 
   6   4   0      149.09      111.93     51.88 o 
   8   4   0      282.92      302.28     19.85 o 
  10   4   0        3.27       13.26     10.87 o 
   2   5   0     1714.56     1706.67     13.94 o 
   4   5   0      317.08      430.21     22.68 o 
   6   5   0      254.67      203.89     16.17 o 
   8   5   0      120.65      309.73     22.66 o 
  10   5   0        1.66       15.85     11.37 o 
   0   6   0      353.68      388.60     13.43 o 
   2   6   0      110.70       68.25     23.57 o 
   4   6   0      347.16      353.29      7.27 o 
   6   6   0      715.97      664.53     21.10 o 
   8   6   0      450.30      448.45     21.96 o 
  10   6   0        0.53       14.57     11.70 o 
   2   7   0       65.86      126.59      8.40 o 
   4   7   0      261.04      269.41      7.59 o 
   6   7   0      375.64      437.01     20.69 o 
   8   7   0       12.25        8.10     16.50 o 
   0   8   0       48.77       84.79      8.21 o 
   2   8   0      138.11      101.88     12.60 o 
   4   8   0       44.55       29.76     13.51 o 
   6   8   0       70.84       83.07     17.12 o 
   8   8   0      107.18       61.30     17.68 o 
   2   9   0      200.49      163.52      9.74 o 
   4   9   0        4.26        2.30      9.63 o 
   6   9   0      134.25      124.81     17.83 o 
   8   9   0       16.52        8.40     17.07 o 
   0  10   0       22.87       14.88     13.75 o 
   2  10   0       86.15       73.14      8.70 o 
   4  10   0        5.57        8.37      9.82 o 
   6  10   0       34.28       13.10     10.76 o 
   2  11   0       33.42       31.56     14.63 o 
   4  11   0       43.91       32.80     14.93 o 
   6  11   0       21.95        8.59     16.20 o 
   1   1   1    13144.40    13926.73    105.73 o 
   2   1   1      696.81      708.88      7.86 o 
   3   1   1     2023.11     2055.93     12.06 o 
   4   1   1       97.28      207.35     33.18 o 
   5   1   1     3343.11     3822.76     44.52 o 
   6   1   1       74.19       67.07      7.40 o 
   7   1   1       25.51       18.03      3.86 o 
   8   1   1       13.98       73.01     16.35 o 
   9   1   1       27.14       43.83      4.99 o 
  10   1   1      105.90       80.26      5.53 o 
  11   1   1        9.10        7.91      5.21 o 
  12   1   1        0.09        0.47      8.18 o 
  13   1   1       10.83        5.96     10.62 o 
   0   2   1       11.45        9.99      5.60 o 
   1   2   1       30.99       33.63      4.10 o 
   2   2   1        5.90       17.21      2.78 o 
   3   2   1      128.68      125.50      2.20 o 
   4   2   1      199.57      264.42     13.81 o 
   5   2   1      164.11      180.94      3.78 o 
   6   2   1      403.38      404.29      8.35 o 
   7   2   1      297.85      290.64      5.90 o 
   8   2   1       38.60       28.62      5.14 o 
   9   2   1      204.03      220.85     10.62 o 
  10   2   1        3.50       13.21      5.05 o 
  11   2   1        1.04        4.39      7.16 o 
  12   2   1        2.91        1.63      7.65 o 
   1   3   1     1539.61     1653.28     19.38 o 
   2   3   1      108.37      174.09      4.98 o 
   3   3   1      109.22      109.36      5.40 o 
   4   3   1       99.72      105.99      5.35 o 
   5   3   1      693.33      742.12      8.32 o 
   6   3   1       27.36       25.49      2.82 o 
   7   3   1      163.47      190.06     10.47 o 
   8   3   1      150.90      256.78     15.71 o 
   9   3   1        8.90       16.05      5.14 o 
  10   3   1        0.02        7.99      7.36 o 
  11   3   1        1.62        6.23      7.50 o 
  12   3   1        0.01       20.40      8.39 o 
   0   4   1      989.43     1148.01     14.02 o 
   1   4   1       73.86      101.63      2.08 o 
   2   4   1     3189.96     3502.52     21.03 o 
   3   4   1     1351.77     1423.95      6.95 o 
   4   4   1      283.69      285.29      5.37 o 
   5   4   1      110.64       89.71      3.91 o 
   6   4   1      449.93      362.31      5.94 o 
   7   4   1      378.88      314.86     44.21 o 
   8   4   1      132.84      253.80     11.10 o 
   9   4   1        5.80       56.52     14.32 o 
  10   4   1       19.63       15.91      7.58 o 
  11   4   1        6.98       -0.43      7.88 o 
   1   5   1      285.04      300.23      3.73 o 
   2   5   1       48.47      100.10      7.85 o 
   3   5   1      186.15      193.85      7.14 o 
   4   5   1      450.44      497.73     12.91 o 
   5   5   1       61.45       59.68      5.74 o 
   6   5   1       23.86       22.22     10.44 o 
   7   5   1       70.69      141.37     20.70 o 
   8   5   1      438.52      394.65     16.38 o 
   9   5   1        2.87        8.46      9.05 o 
  10   5   1        6.49       15.92      8.05 o 
  11   5   1       27.79       25.36      8.59 o 
   0   6   1        0.60        7.24      4.19 o 
   1   6   1        1.29       18.48      4.13 o 
   2   6   1      286.05      254.14      7.94 o 
   3   6   1       29.47       41.51      5.84 o 
   4   6   1       20.91       52.71      7.35 o 
   5   6   1       49.45       50.88      3.40 o 
   6   6   1        0.44      102.86     21.68 o 
   7   6   1      140.48       93.10     14.09 o 
   8   6   1      196.02      269.17     14.94 o 
   9   6   1       19.23       37.54     14.82 o 
  10   6   1        4.29        9.84      8.27 o 
   1   7   1      145.84      157.96      4.47 o 
   2   7   1      483.79      422.24     15.65 o 
   3   7   1       82.89       85.48      5.41 o 
   4   7   1        0.21       35.37      9.31 o 
   5   7   1       38.74       20.25     10.11 o 
   6   7   1      294.78      321.25     13.97 o 
   7   7   1        1.93        3.08     11.64 o 
   8   7   1        1.64        9.32     11.77 o 
   9   7   1        2.53       12.21      9.66 o 
   0   8   1      334.44      346.88     11.45 o 
   1   8   1      146.98      167.83      5.55 o 
   2   8   1        0.06        0.93      5.38 o 
   3   8   1        1.45        3.30      4.14 o 
   4   8   1        5.87        8.15      5.27 o 
   5   8   1      101.90       83.75     11.38 o 
   6   8   1       24.14       53.46     12.04 o 
   7   8   1       72.92      115.07     13.29 o 
   8   8   1        2.28       29.02     12.54 o 
   9   8   1        6.43       -2.18     16.84 o 
   1   9   1       41.12       36.14      5.21 o 
   2   9   1       29.63       37.52      5.09 o 
   3   9   1        3.98        0.18      5.23 o 
   4   9   1       31.50       20.81      6.85 o 
   5   9   1       38.62       46.43      8.68 o 
   6   9   1       52.39       63.94     12.40 o 
   7   9   1       19.82       12.30     11.80 o 
   8   9   1       18.53       12.33     12.19 o 
   0  10   1       35.41       25.30      9.83 o 
   1  10   1       94.81       78.21      7.14 o 
   2  10   1        3.05       14.19      7.05 o 
   3  10   1       33.33       28.61      7.46 o 
   4  10   1        3.93        4.51      7.04 o 
   5  10   1        0.02        2.99      7.28 o 
   6  10   1        0.74        8.02      7.48 o 
   7  10   1       13.66        7.75      9.05 o 
   1  11   1       41.81       47.37      6.92 o 
   2  11   1       26.50       42.10     10.58 o 
   3  11   1        2.97       -0.28     10.37 o 
   4  11   1        0.06        2.76     14.39 o 
   6  11   1        2.44        6.37     11.58 o 
   2   0   2       30.14       29.19      3.18 o 
   3   0   2     2328.87     2305.32     17.94 o 
   4   0   2     1752.28     1720.80     14.41 o 
   5   0   2      252.24      323.56      7.43 o 
   6   0   2      641.12      643.42     11.99 o 
   7   0   2        3.40        9.17      4.96 o 
   8   0   2       64.21       45.59      6.17 o 
   9   0   2      466.40      392.19     10.71 o 
  10   0   2        1.91        0.81      6.93 o 
  11   0   2       55.58       65.05      7.83 o 
  12   0   2        4.66        1.05      7.75 o 
  13   0   2        9.28        5.18      9.97 o 
   1   1   2     1403.31     1513.68      5.54 o 
   2   1   2     2626.62     2603.67     11.90 o 
   3   1   2       26.29       44.68      3.35 o 
   4   1   2       90.99       92.74      5.39 o 
   5   1   2       33.49      393.72     56.38 o 
   6   1   2      240.59      238.64      4.48 o 
   7   1   2       13.54        7.95      4.12 o 
   8   1   2      415.62      385.76      8.74 o 
   9   1   2       10.74        4.05      4.86 o 
  10   1   2        1.73       16.34      4.80 o 
  11   1   2        0.57        6.82      5.25 o 
  12   1   2        2.66        0.01      8.24 o 
  13   1   2        7.33        0.26     10.69 o 
   0   2   2       32.66       29.55      2.48 o 
   1   2   2     1179.33     1337.42     15.82 o 
   2   2   2      284.13      292.63      2.73 o 
   3   2   2      130.71      154.77      2.57 o 
   4   2   2      255.14      231.37      6.08 o 
   5   2   2      209.03      247.19      3.11 o 
   6   2   2      198.93      199.08      9.45 o 
   7   2   2       13.68       22.35      3.88 o 
   8   2   2       65.79       60.03      5.55 o 
   9   2   2      281.76      294.12     12.05 o 
  10   2   2        0.34        3.95      4.96 o 
  11   2   2        3.57        5.96      7.12 o 
  12   2   2        2.12        2.19      7.58 o 
   1   3   2      948.16      930.50      6.74 o 
   2   3   2        1.59        1.16      1.51 o 
   3   3   2      130.03      162.41      4.45 o 
   4   3   2      231.14      260.09      2.95 o 
   5   3   2       90.28      109.05     10.12 o 
   6   3   2       63.62       61.12      3.15 o 
   7   3   2      586.21      555.53     15.93 o 
   8   3   2        2.75       44.52      8.54 o 
   9   3   2       65.38       58.24      5.36 o 
  10   3   2       21.89       28.55      7.46 o 
  11   3   2        8.63       14.48      7.56 o 
  12   3   2       13.15       13.34      8.61 o 
   0   4   2      283.88      255.05     12.25 o 
   1   4   2        0.05        1.14      1.51 o 
   2   4   2      536.84      676.22     19.61 o 
   3   4   2      420.50      485.02      7.10 o 
   4   4   2       48.28       49.40      6.56 o 
   5   4   2       19.47       17.17      2.06 o 
   6   4   2       21.21       35.03      6.33 o 
   7   4   2       58.31      250.94     11.44 o 
   8   4   2      251.11      231.36     13.79 o 
   9   4   2      232.45      226.77     18.33 o 
  10   4   2        5.11       11.06      7.55 o 
  11   4   2        0.79        0.64      7.94 o 
   1   5   2     1314.00     1383.87      7.74 o 
   2   5   2      462.35      465.26     12.65 o 
   3   5   2      517.86      605.21      7.17 o 
   4   5   2       87.67      120.93     12.19 o 
   5   5   2       16.62       25.25      6.82 o 
   6   5   2       23.81       16.40     10.66 o 
   7   5   2      637.83      533.05     15.98 o 
   8   5   2      244.87      263.62     16.01 o 
   9   5   2       12.35       12.22      9.18 o 
  10   5   2       22.74       24.45      8.06 o 
  11   5   2        4.31       20.84      8.48 o 
   0   6   2      111.98      128.95      5.10 o 
   1   6   2      488.55      536.25      6.91 o 
   2   6   2        3.74        9.26      2.99 o 
   3   6   2      458.88      498.71      7.43 o 
   4   6   2       89.01       82.06      6.23 o 
   5   6   2        0.66        3.15      5.08 o 
   6   6   2       82.50       43.91     12.26 o 
   7   6   2      196.29      182.87     14.51 o 
   8   6   2        0.24       30.22     13.21 o 
   9   6   2       58.27       52.58     11.72 o 
  10   6   2        0.80       10.13      9.50 o 
   1   7   2      100.97      118.76      3.79 o 
   2   7   2        1.89       17.64      6.64 o 
   3   7   2       20.71       17.35      7.15 o 
   4   7   2       76.54       72.18      6.12 o 
   5   7   2       20.89        5.99     10.11 o 
   6   7   2        4.39       37.94     12.58 o 
   7   7   2       67.99       48.07     12.21 o 
   8   7   2        0.78       19.30      9.51 o 
   9   7   2       41.30       27.59     10.55 o 
   0   8   2      224.66      269.99      7.14 o 
   1   8   2      418.02      420.47      9.41 o 
   2   8   2        3.42        0.10      4.58 o 
   3   8   2       46.41       45.93      5.69 o 
   4   8   2        6.55        3.94      5.32 o 
   5   8   2        3.74       21.46     11.19 o 
   6   8   2       52.52       49.52     11.83 o 
   7   8   2      223.26      178.07     13.23 o 
   8   8   2       17.25       29.57     10.10 o 
   9   8   2        5.20        2.18     17.05 o 
   1   9   2       81.67       80.65      5.40 o 
   2   9   2       11.82        8.57      4.99 o 
   3   9   2        0.59        3.16      5.30 o 
   4   9   2       28.02       27.97      6.86 o 
   5   9   2       24.06       35.90      8.51 o 
   6   9   2        0.70       19.23      8.80 o 
   7   9   2        0.48       11.72     11.81 o 
   8   9   2        0.78        2.93      9.73 o 
   0  10   2        9.13       20.81     10.15 o 
   1  10   2        3.35       34.45      8.34 o 
   2  10   2        0.25        3.50      7.14 o 
   3  10   2        0.36        5.37      7.97 o 
   4  10   2        0.20        6.86      7.02 o 
   5  10   2        0.04        9.95      7.33 o 
   6  10   2        9.93       11.95      8.69 o 
   7  10   2       21.19        9.04      7.89 o 
   1  11   2       13.61       27.37      6.86 o 
   2  11   2       10.25       12.62     10.22 o 
   3  11   2        3.66        2.11     10.13 o 
   4  11   2       14.51       25.10     14.20 o 
   6  11   2        1.88        6.90     11.75 o 
   0  12   2        3.33       33.61     13.02 o 
   1   1   3     5266.74     5029.69     26.83 o 
   2   1   3       66.85       55.82      2.78 o 
   3   1   3        8.50       17.70      2.08 o 
   4   1   3      375.39      359.87      7.34 o 
   5   1   3     5718.04     6184.29     25.64 o 
   6   1   3      150.21      169.17      7.73 o 
   7   1   3       58.39       54.51      4.33 o 
   8   1   3        0.33       38.54      9.39 o 
   9   1   3        0.03        1.09      4.81 o 
  10   1   3        5.42        6.64      4.69 o 
  11   1   3        0.80       -1.57      5.10 o 
  12   1   3        0.00        6.59      8.74 o 
  13   1   3        0.04        0.07     10.82 o 
   0   2   3    12624.70    11878.48     97.85 o 
   1   2   3    34446.04    33264.54     86.45 o 
   2   2   3       45.83       44.23      1.48 o 
   3   2   3       56.02       53.58      1.66 o 
   4   2   3       39.21       42.02      3.34 o 
   5   2   3      276.52      261.99      3.02 o 
   6   2   3        0.38       11.72      4.21 o 
   7   2   3       15.46       11.44      2.30 o 
   8   2   3        0.91       -2.15      4.80 o 
   9   2   3       72.84      118.46     13.71 o 
  10   2   3        0.43        4.28      5.01 o 
  11   2   3       20.55       18.01      7.20 o 
  12   2   3        0.24        9.05      8.88 o 
   1   3   3     1442.12     1474.16     10.54 o 
   2   3   3      143.49      163.04      4.14 o 
   3   3   3      438.44      414.12      5.44 o 
   4   3   3       64.18       68.88      2.76 o 
   5   3   3      283.98      295.35      9.75 o 
   6   3   3       21.64       28.13      2.84 o 
   7   3   3       39.88       72.14      5.18 o 
   8   3   3      351.88      307.86     14.69 o 
   9   3   3       19.19       34.81      5.70 o 
  10   3   3       39.12       40.76      9.24 o 
  11   3   3        6.05       15.38      7.65 o 
  12   3   3       11.20       42.81      9.90 o 
   0   4   3      118.08      198.41     16.68 o 
   1   4   3        0.45        1.09      1.83 o 
   2   4   3      489.38      457.20     11.16 o 
   3   4   3      484.89      403.34     23.70 o 
   4   4   3      258.98      215.40      7.88 o 
   5   4   3      143.17      138.32      2.21 o 
   6   4   3        8.85       18.43      3.00 o 
   7   4   3     2083.51     2126.96     21.70 o 
   8   4   3        9.38       17.98     12.41 o 
   9   4   3       85.15      115.77     13.07 o 
  10   4   3        1.12        0.85      8.75 o 
  11   4   3       16.84       21.30      8.08 o 
   1   5   3      418.00      462.82      7.50 o 
   2   5   3      217.27      231.48      9.97 o 
   3   5   3        7.35       26.51      5.64 o 
   4   5   3      122.51      134.19      9.28 o 
   5   5   3      217.56      220.77     11.82 o 
   6   5   3      166.64      166.38     35.37 o 
   7   5   3      190.39      305.35     13.66 o 
   8   5   3       78.42       90.57     19.18 o 
   9   5   3       14.67       16.10      9.11 o 
  10   5   3        6.91       12.75      9.44 o 
  11   5   3       18.73       21.87      8.38 o 
   0   6   3      518.05      524.04      9.42 o 
   1   6   3      415.62      442.07      7.52 o 
   2   6   3      132.90      118.73      3.09 o 
   3   6   3        0.31       33.03      6.10 o 
   4   6   3        5.99        5.68      4.35 o 
   5   6   3       12.76       13.00      5.40 o 
   6   6   3      134.84      132.47     22.85 o 
   7   6   3      365.55      302.96     15.03 o 
   8   6   3       78.93       39.72     13.57 o 
   9   6   3       37.47       34.97     10.60 o 
  10   6   3        2.80       12.22      9.41 o 
   1   7   3      227.62      243.69      5.43 o 
   2   7   3       32.68       46.12      2.33 o 
   3   7   3       30.78       19.55      5.29 o 
   4   7   3        7.56       13.58      5.14 o 
   5   7   3        4.21        9.49      5.96 o 
   6   7   3       76.30       37.46     14.97 o 
   7   7   3       31.02       53.65     16.76 o 
   8   7   3        8.26       22.10      9.34 o 
   9   7   3        8.41       11.91      9.48 o 
   0   8   3       18.35       48.16      6.02 o 
   1   8   3      132.68      151.01      5.96 o 
   2   8   3       10.63        4.94      4.74 o 
   3   8   3      148.77      146.17      7.36 o 
   4   8   3        4.40        4.69      5.41 o 
   5   8   3      122.76       99.32      8.39 o 
   6   8   3        0.00       -3.60     11.45 o 
   7   8   3        1.86       62.38     14.89 o 
   8   8   3       65.50       70.97     12.15 o 
   9   8   3       16.04       14.11     17.20 o 
   1   9   3       71.51      106.35      5.76 o 
   2   9   3        8.36        9.66      5.03 o 
   3   9   3       26.93       38.87      5.56 o 
   4   9   3       37.22       48.13      8.02 o 
   5   9   3       93.80       83.28     10.22 o 
   6   9   3       17.03       42.45     13.25 o 
   7   9   3       56.20       41.20      7.63 o 
   8   9   3        0.20        9.53     16.78 o 
   0  10   3       74.37       75.87     10.19 o 
   1  10   3       82.44      110.34      7.26 o 
   2  10   3        0.66       11.61      6.54 o 
   3  10   3        0.21        0.67      7.79 o 
   4  10   3       28.75       24.57      7.15 o 
   5  10   3       34.79       30.65      7.31 o 
   6  10   3       23.59       21.17      7.70 o 
   7  10   3        2.21        6.06      7.76 o 
   1  11   3       33.74       35.04      6.98 o 
   2  11   3        0.02        4.05     10.16 o 
   3  11   3        5.07        7.86     13.94 o 
   4  11   3        6.91       15.28     14.29 o 
   5  11   3        5.40        7.24     14.05 o 
   6  11   3       12.92       14.78     11.91 o 
   0  12   3       22.56       27.93     13.33 o 
   0   0   4    20577.76    18286.02     79.53 o 
   1   0   4     9445.44     8542.22     54.44 o 
   2   0   4      362.90      366.18      5.18 o 
   3   0   4     2122.86     2042.05      9.99 o 
   4   0   4     2960.05     3078.64     19.29 o 
   5   0   4     1699.82     1757.75     56.68 o 
   6   0   4      185.42      190.80      7.72 o 
   7   0   4      388.72      361.08      9.46 o 
   8   0   4        3.02       -0.25      6.78 o 
   9   0   4      414.70      366.42      9.14 o 
  10   0   4       13.24        5.23      6.96 o 
  11   0   4       12.93        4.64      7.31 o 
  12   0   4        3.59       -3.37      7.72 o 
  13   0   4        2.14       -1.74     10.18 o 
   1   1   4     1243.12     1121.21      4.96 o 
   2   1   4      113.38      121.19      2.18 o 
   3   1   4     1898.07     1847.75     10.59 o 
   4   1   4       78.28       79.49      4.77 o 
   5   1   4       31.79      144.84     16.91 o 
   6   1   4        3.72       60.49      6.83 o 
   7   1   4       50.60       54.71      4.44 o 
   8   1   4       12.45       47.96      6.67 o 
   9   1   4       25.24       20.75      5.14 o 
  10   1   4        1.07       10.80      4.98 o 
  11   1   4       16.45        9.17      5.11 o 
  12   1   4       16.35       10.15      8.35 o 
  13   1   4        7.92       15.98     11.26 o 
   0   2   4    28067.19    27506.40     77.22 o 
   1   2   4     2891.94     3101.33     13.36 o 
   2   2   4      204.70      219.54      3.18 o 
   3   2   4      220.48      241.09      2.86 o 
   4   2   4       27.30       31.48      1.91 o 
   5   2   4        5.36       11.65      3.00 o 
   6   2   4      140.57      147.16      4.75 o 
   7   2   4       41.41       75.12      5.66 o 
   8   2   4        0.03        2.67      4.84 o 
   9   2   4       61.03       61.15      6.48 o 
  10   2   4        1.60        3.82      4.95 o 
  11   2   4        0.02        9.31      8.27 o 
  12   2   4        0.77       20.49      8.93 o 
   1   3   4     1867.88     1950.95     10.43 o 
   2   3   4     2011.45     2028.84     12.22 o 
   3   3   4      719.20      620.77      5.67 o 
   4   3   4      282.34      261.82      2.76 o 
   5   3   4     1421.74     1447.88     11.87 o 
   6   3   4       13.77       13.93      2.58 o 
   7   3   4      594.84      555.65      8.29 o 
   8   3   4      110.55      136.97     10.95 o 
   9   3   4      152.71      166.84      8.30 o 
  10   3   4       24.29       32.25      8.78 o 
  11   3   4        0.01        2.08      7.57 o 
  12   3   4       74.43       73.04     10.02 o 
   0   4   4     4421.97     4893.41     59.08 o 
   1   4   4      502.46      449.72      6.10 o 
   2   4   4       25.55       27.23      1.91 o 
   3   4   4        0.10        5.13      1.71 o 
   4   4   4       14.90       28.94      7.36 o 
   5   4   4      143.12      127.19      3.19 o 
   6   4   4      491.26      460.40      6.46 o 
   7   4   4      383.89      482.79     14.05 o 
   8   4   4       69.46      119.75     11.90 o 
   9   4   4      121.03       59.76     12.38 o 
  10   4   4        0.26        4.70      8.70 o 
  11   4   4       17.36       22.69      8.09 o 
   1   5   4       79.30       67.85      2.46 o 
   2   5   4      742.57      699.02     13.20 o 
   3   5   4        9.52       12.92      1.50 o 
   4   5   4      266.32      190.53     19.77 o 
   5   5   4       85.91       99.72      5.23 o 
   6   5   4      154.67      175.22     16.00 o 
   7   5   4       60.58       88.00     41.67 o 
   8   5   4      237.45      137.12     39.72 o 
   9   5   4        1.62        5.82      8.95 o 
  10   5   4       17.45       15.42      9.40 o 
   0   6   4      395.57      328.16      8.20 o 
   1   6   4       76.86       90.99      2.85 o 
   2   6   4        4.68        8.57      1.77 o 
   3   6   4        6.18        6.09      2.02 o 
   4   6   4        0.00       -3.78      5.54 o 
   5   6   4        4.54        4.74      5.55 o 
   6   6   4      214.28      266.36     19.08 o 
   7   6   4       96.13       87.09     14.62 o 
   8   6   4      188.06       98.37     13.36 o 
   9   6   4       15.63        6.46      9.27 o 
  10   6   4        1.41       11.34      9.55 o 
   1   7   4       39.23       44.21      3.33 o 
   2   7   4      156.40      117.28      4.13 o 
   3   7   4       15.16        8.13      4.69 o 
   4   7   4       64.58       56.65      5.35 o 
   5   7   4      130.56      116.32      6.77 o 
   6   7   4      228.85      161.52     12.63 o 
   7   7   4       55.74       66.20      9.39 o 
   8   7   4       36.38       26.87      9.40 o 
   9   7   4       15.06       13.11      9.55 o 
   0   8   4      175.79      225.79      8.64 o 
   1   8   4       20.06       25.04      4.88 o 
   2   8   4       41.11       52.26      6.43 o 
   3   8   4       45.79       48.07      5.32 o 
   4   8   4       24.80       21.43      5.61 o 
   5   8   4       40.89       45.72      7.90 o 
   6   8   4        4.03       14.98      6.97 o 
   7   8   4       27.45       34.57     14.10 o 
   8   8   4       70.44       77.70     10.08 o 
   9   8   4        7.11       28.03     17.64 o 
   1   9   4      361.86      343.42     12.89 o 
   2   9   4       43.58       33.50      5.12 o 
   3   9   4      108.00       93.79      5.90 o 
   4   9   4       49.57       58.08      8.15 o 
   5   9   4       95.25      101.60     11.18 o 
   6   9   4      129.29      110.50     13.41 o 
   7   9   4        5.15       20.47      7.45 o 
   8   9   4        3.40       14.47     16.78 o 
   0  10   4        0.23       30.42      9.82 o 
   1  10   4      101.80      119.58      7.28 o 
   2  10   4      102.67       81.01      7.45 o 
   3  10   4        4.06       11.91      7.79 o 
   4  10   4       15.52       20.38      7.11 o 
   5  10   4       10.88       20.93      7.30 o 
   6  10   4       14.20       23.41      7.64 o 
   7  10   4        0.26        7.12     16.00 o 
   1  11   4        6.20       13.50      6.92 o 
   2  11   4       10.77       12.26     10.00 o 
   3  11   4        5.34       -3.78     13.48 o 
   4  11   4        0.01       -0.83     13.59 o 
   5  11   4       19.16        6.31     13.60 o 
   0  12   4        4.46       12.54     13.48 o 
   1   1   5      455.18      454.72      3.72 o 
   2   1   5     1186.97     1060.43      5.26 o 
   3   1   5      122.64      111.06      2.26 o 
   4   1   5      147.78      158.77      5.92 o 
   5   1   5      285.88      317.50      6.29 o 
   6   1   5     1151.68     1186.49      8.91 o 
   7   1   5      142.39      159.95      5.32 o 
   8   1   5      367.33      346.60      6.57 o 
   9   1   5        4.79       -4.14      5.53 o 
  10   1   5      100.23       64.55      5.14 o 
  11   1   5        1.09        6.15      5.16 o 
  12   1   5        0.85        9.91      7.05 o 
  13   1   5       33.73       33.69     11.49 o 
   0   2   5    15252.07    15285.67    128.02 o 
   1   2   5     2218.22     2168.13     10.88 o 
   2   2   5     2354.10     2208.46     15.39 o 
   3   2   5     1994.34     2095.48      8.58 o 
   4   2   5       20.86       13.79      2.16 o 
   5   2   5       92.19       73.50      3.25 o 
   6   2   5      213.07      230.61      4.43 o 
   7   2   5      544.14      521.06      8.95 o 
   8   2   5      142.46      157.63      5.49 o 
   9   2   5       60.38       74.67      5.28 o 
  10   2   5        3.79        5.02      4.70 o 
  11   2   5        0.13        3.64      8.35 o 
  12   2   5       17.92       32.78      9.12 o 
   1   3   5     5643.82     5743.91     12.48 o 
   2   3   5       13.54       10.21      1.71 o 
   3   3   5      479.59      521.02      7.00 o 
   4   3   5       48.62       50.37      2.38 o 
   5   3   5      792.78      793.98     20.47 o 
   6   3   5        5.78       13.70      4.20 o 
   7   3   5       11.52       84.99      7.34 o 
   8   3   5        6.41       25.21      5.83 o 
   9   3   5       48.73       77.43      5.68 o 
  10   3   5        4.30       13.58      8.46 o 
  11   3   5       10.98       12.69      7.64 o 
  12   3   5       21.26       49.48      9.99 o 
   0   4   5     1184.60     1260.54     22.93 o 
   1   4   5       50.71       25.88      4.81 o 
   2   4   5      504.46      558.24      4.54 o 
   3   4   5      157.27      144.08      2.43 o 
   4   4   5      978.44      909.70     14.20 o 
   5   4   5      167.19      182.93      6.42 o 
   6   4   5      412.92      382.09      5.83 o 
   7   4   5        3.91       30.46      5.59 o 
   8   4   5      124.32      129.38     12.12 o 
   9   4   5        7.83       14.36      8.98 o 
  10   4   5        1.23        4.35      8.75 o 
  11   4   5        2.82       13.79      8.04 o 
   1   5   5       13.86       17.43      1.99 o 
   2   5   5        2.53       13.53      2.30 o 
   3   5   5      105.38       88.71      2.22 o 
   4   5   5       20.19       13.94      2.45 o 
   5   5   5       51.97       41.25      4.34 o 
   6   5   5        2.56       16.65      7.99 o 
   7   5   5      188.86      235.70     20.23 o 
   8   5   5      110.73      170.56     12.14 o 
   9   5   5        5.68       14.77      8.87 o 
  10   5   5        0.65       12.86      9.15 o 
   0   6   5        0.87        7.88      4.89 o 
   1   6   5       63.00       66.87      2.57 o 
   2   6   5       97.64       92.57      2.46 o 
   3   6   5       15.60       10.15      1.70 o 
   4   6   5        0.02       -0.17      4.38 o 
   5   6   5       15.34       12.63      5.24 o 
   6   6   5        0.95       35.80      8.48 o 
   7   6   5       20.82       43.09      9.10 o 
   8   6   5        1.90       33.30     15.61 o 
   9   6   5        0.93        4.60      9.21 o 
  10   6   5        4.84       13.90      9.69 o 
   1   7   5        2.97       19.59      4.58 o 
   2   7   5       94.41       93.79      3.38 o 
   3   7   5        0.73       -4.76      4.76 o 
   4   7   5       21.04       22.36      4.82 o 
   5   7   5       58.75       64.62      5.32 o 
   6   7   5       91.51      126.80     10.12 o 
   7   7   5       79.66       82.19      9.32 o 
   8   7   5       15.76       32.21      9.33 o 
   9   7   5       20.20       29.13      9.62 o 
   0   8   5      601.48      629.22      8.52 o 
   1   8   5       75.74       68.95      5.66 o 
   2   8   5       56.33       40.22      5.27 o 
   3   8   5       21.29       23.37      5.27 o 
   4   8   5        0.15        2.80      5.12 o 
   5   8   5        1.17        9.09      6.57 o 
   6   8   5       50.19       52.63      7.06 o 
   7   8   5       69.72       60.83     14.09 o 
   8   8   5        1.74       26.28      9.77 o 
   9   8   5       19.48       22.82     17.19 o 
   1   9   5        7.13       50.46      5.77 o 
   2   9   5        3.51       11.85      5.04 o 
   3   9   5        0.68        9.54      5.57 o 
   4   9   5       51.94       54.87      6.87 o 
   5   9   5        0.08       24.06      7.02 o 
   6   9   5       35.45       47.75      9.42 o 
   7   9   5        3.72       12.68      7.30 o 
   8   9   5       25.11       20.32     16.48 o 
   0  10   5       49.53       65.50     10.27 o 
   1  10   5       37.00       53.44      6.96 o 
   2  10   5        3.84        7.33      6.54 o 
   3  10   5        4.33        3.96      7.82 o 
   4  10   5       15.05       17.19      7.06 o 
   5  10   5        7.02       18.20      8.34 o 
   6  10   5       24.18       32.27      7.57 o 
   7  10   5       16.32       29.12     16.51 o 
   1  11   5        2.68        7.63      6.92 o 
   2  11   5        0.00        6.78     13.08 o 
   3  11   5        0.68       -4.09     12.91 o 
   4  11   5        0.21        2.00     13.36 o 
   5  11   5        0.16        1.88     12.97 o 
   0   0   6    35358.99    32498.28    145.09 o 
   1   0   6     3704.28     3205.58     16.48 o 
   2   0   6      218.01      194.96      3.76 o 
   3   0   6      246.18      286.70      3.73 o 
   4   0   6      622.49      579.35     10.22 o 
   5   0   6      430.38      401.10     11.73 o 
   6   0   6       26.85       15.21      8.87 o 
   7   0   6      461.91      433.65     10.30 o 
   8   0   6      289.04      250.88     10.26 o 
   9   0   6      513.02      509.00     12.90 o 
  10   0   6       62.08       56.29      7.28 o 
  11   0   6        0.00        1.82      7.31 o 
  12   0   6        6.42       12.82      7.90 o 
  13   0   6       28.40       15.63     14.85 o 
   1   1   6     2988.78     2938.79      8.63 o 
   2   1   6      474.62      450.49      4.02 o 
   3   1   6     1579.01     1550.27      9.04 o 
   4   1   6     1556.01     1520.21     21.85 o 
   5   1   6        4.36        3.63      3.58 o 
   6   1   6      496.76      515.11     14.30 o 
   7   1   6      288.07      264.30      4.84 o 
   8   1   6        0.57       56.83      5.88 o 
   9   1   6        3.18       -5.51      5.51 o 
  10   1   6        4.67       17.01      4.93 o 
  11   1   6        0.30        9.02      5.19 o 
  12   1   6        1.11        8.05      7.03 o 
  13   1   6        0.03       25.86     15.91 o 
   0   2   6       69.81       66.36      3.11 o 
   1   2   6      185.68      185.76      4.46 o 
   2   2   6      894.84      832.88      7.63 o 
   3   2   6     1119.54     1113.86      7.60 o 
   4   2   6       41.29       39.50      2.58 o 
   5   2   6       12.22       14.15      5.21 o 
   6   2   6      154.79      187.00      4.34 o 
   7   2   6        0.39       47.32      5.56 o 
   8   2   6      415.63      413.85     14.61 o 
   9   2   6      174.28      174.04      5.94 o 
  10   2   6        0.00        1.35      5.06 o 
  11   2   6        5.44       17.26      8.39 o 
  12   2   6        1.25       20.50      8.98 o 
   1   3   6      179.49      173.61      6.52 o 
   2   3   6       41.47       50.20      2.00 o 
   3   3   6     1242.15     1370.84     12.56 o 
   4   3   6      215.36      199.11      4.98 o 
   5   3   6      232.64      276.11     13.98 o 
   6   3   6       75.57      101.78      5.00 o 
   7   3   6      448.58      440.61      7.60 o 
   8   3   6      228.35      196.65      7.15 o 
   9   3   6        9.10       17.13      5.37 o 
  10   3   6       35.36       30.54      8.58 o 
  11   3   6        7.02        4.84      8.87 o 
   0   4   6     2246.65     2433.13     25.98 o 
   1   4   6     2010.36     1970.44     17.55 o 
   2   4   6     1618.32     1604.11     12.39 o 
   3   4   6      116.64      117.30      2.39 o 
   4   4   6       64.83       67.42      3.35 o 
   5   4   6        2.50        9.99      2.87 o 
   6   4   6        2.64       21.92      8.84 o 
   7   4   6      166.11      208.55      6.78 o 
   8   4   6      136.82      164.72     11.84 o 
   9   4   6        3.19        2.86      8.59 o 
  10   4   6        4.53       13.37      8.79 o 
  11   4   6        0.62       13.22      9.36 o 
   1   5   6       38.54       62.79      2.63 o 
   2   5   6       43.63       60.92      2.44 o 
   3   5   6        3.10       -1.84      1.99 o 
   4   5   6       54.90       55.44      2.84 o 
   5   5   6      132.39      103.17      4.13 o 
   6   5   6       41.59       44.84      8.08 o 
   7   5   6       44.89      163.43     11.63 o 
   8   5   6      103.67      112.12     10.52 o 
   9   5   6       12.14       14.09      8.82 o 
  10   5   6       33.88       31.34      9.19 o 
   0   6   6      240.61      234.11      4.99 o 
   1   6   6      178.10      156.10      4.28 o 
   2   6   6       82.08       88.69      2.57 o 
   3   6   6      125.06      100.40      4.45 o 
   4   6   6       12.94        7.35      4.51 o 
   5   6   6       16.57       25.65      5.41 o 
   6   6   6       44.62       41.49      8.36 o 
   7   6   6        5.08       16.71      8.53 o 
   8   6   6        0.94        6.44      8.71 o 
   9   6   6        0.93       15.10      9.22 o 
  10   6   6       17.16       20.67      9.54 o 
   1   7   6      356.44      285.71      5.88 o 
   2   7   6        1.53        4.75      3.02 o 
   3   7   6        0.12       -4.34      4.34 o 
   4   7   6        0.61        5.33      4.82 o 
   5   7   6        3.78       34.52      5.22 o 
   6   7   6        1.70       15.74      6.36 o 
   7   7   6       11.34       19.98      8.71 o 
   8   7   6       12.10       23.28      9.25 o 
   9   7   6        6.51       16.78     10.47 o 
   0   8   6      573.46      672.37      8.23 o 
   1   8   6        5.20       25.81      4.76 o 
   2   8   6        0.39        0.28      4.57 o 
   3   8   6      101.36       99.73      5.05 o 
   4   8   6       18.57       24.70      6.36 o 
   5   8   6       17.43       15.22      6.58 o 
   6   8   6       26.84       32.26      6.85 o 
   7   8   6        0.43       12.95      7.01 o 
   8   8   6        7.94       14.40      9.49 o 
   1   9   6       13.98       29.98      5.21 o 
   2   9   6        0.39       -3.00      5.01 o 
   3   9   6        0.85       -0.86      4.86 o 
   4   9   6        1.34       12.29      6.56 o 
   5   9   6       14.07       14.72      6.93 o 
   6   9   6        0.03       10.31      7.11 o 
   7   9   6       10.62       20.06      9.34 o 
   8   9   6       10.94       20.40     16.55 o 
   0  10   6      131.24      145.43     10.95 o 
   1  10   6       19.88       23.86      7.03 o 
   2  10   6        0.00        5.14      6.50 o 
   3  10   6       12.44        2.41      9.59 o 
   4  10   6       16.33       17.12      7.08 o 
   5  10   6        0.90        8.50      8.25 o 
   6  10   6       38.63       39.70     11.85 o 
   7  10   6       73.83       88.50     17.12 o 
   1  11   6        1.41       10.32      9.66 o 
   2  11   6       27.77       27.20     15.39 o 
   3  11   6        0.43        7.44     12.93 o 
   4  11   6        0.70       -3.17     13.08 o 
   5  11   6        0.87        2.19     12.71 o 
   1   1   7      578.37      524.67      3.05 o 
   2   1   7     1513.42     1662.16      7.35 o 
   3   1   7      141.09      182.50      2.81 o 
   4   1   7        0.77        5.82      2.58 o 
   5   1   7      176.47      177.59      3.59 o 
   6   1   7      184.47      212.92      7.77 o 
   7   1   7       21.51       26.46      4.95 o 
   8   1   7      317.52      272.94      7.26 o 
   9   1   7        5.53        0.29      5.45 o 
  10   1   7        3.04        5.65      5.29 o 
  11   1   7       12.23       20.40      5.25 o 
  12   1   7       10.85       26.43      8.63 o 
   0   2   7     4802.83     4936.11     15.45 o 
   1   2   7      354.07      270.83      7.28 o 
   2   2   7     1015.68      977.45      9.91 o 
   3   2   7        1.18        5.73      1.88 o 
   4   2   7       29.19       18.98      3.73 o 
   5   2   7      498.42      462.80      7.43 o 
   6   2   7      163.57      170.22      8.71 o 
   7   2   7      757.77      806.27     19.57 o 
   8   2   7      261.99      255.43      6.25 o 
   9   2   7        0.13       16.19      5.28 o 
  10   2   7        1.53        4.41      5.11 o 
  11   2   7       39.11       49.93      8.67 o 
  12   2   7        3.52       11.37      8.89 o 
   1   3   7     1980.61     1861.21      8.44 o 
   2   3   7       34.48       46.04      2.24 o 
   3   3   7      378.68      419.01      4.32 o 
   4   3   7      186.32      190.85      5.51 o 
   5   3   7      669.02      674.37     12.00 o 
   6   3   7      624.50      596.27      9.02 o 
   7   3   7      174.75      174.84      5.21 o 
   8   3   7        9.65       17.32      5.59 o 
   9   3   7        0.01        0.30      5.70 o 
  10   3   7        0.63        7.18     10.41 o 
  11   3   7        0.02       10.53     11.09 o 
   0   4   7      916.36      879.46      9.92 o 
   1   4   7     1749.33     1627.55     29.55 o 
   2   4   7     1042.55     1071.19      6.74 o 
   3   4   7       74.91       86.76      2.31 o 
   4   4   7        0.68        3.48      1.58 o 
   5   4   7        2.86        3.42      2.97 o 
   6   4   7      108.77      117.55      6.79 o 
   7   4   7      741.82      746.64     26.38 o 
   8   4   7        1.21       17.19     10.23 o 
   9   4   7       16.54       13.96      8.60 o 
  10   4   7       21.82       28.68      8.93 o 
  11   4   7       14.85       19.42     11.70 o 
   1   5   7       66.45      105.43     14.92 o 
   2   5   7      337.08      356.62      5.54 o 
   3   5   7       24.19       21.51      2.33 o 
   4   5   7      908.48      777.27     17.23 o 
   5   5   7        0.47        8.28      3.92 o 
   6   5   7      173.17      170.47     13.28 o 
   7   5   7       98.60      155.24     16.44 o 
   8   5   7       59.11       71.37      9.14 o 
   9   5   7       10.60       11.84      8.87 o 
  10   5   7        2.99       21.58      9.18 o 
   0   6   7       41.84       58.80      4.92 o 
   1   6   7        8.66        9.41      3.54 o 
   2   6   7        5.90       11.53      2.48 o 
   3   6   7      147.39      125.31      5.64 o 
   4   6   7        4.55        2.86      4.53 o 
   5   6   7       18.83       12.04      4.67 o 
   6   6   7        1.02        5.98      8.15 o 
   7   6   7       41.63       30.07      8.46 o 
   8   6   7       14.15        4.73      8.56 o 
   9   6   7       88.15       72.65      9.60 o 
  10   6   7       10.58       12.35     15.81 o 
   1   7   7      138.77      150.01      5.20 o 
   2   7   7      155.33      141.69      4.03 o 
   3   7   7       27.68       23.54      4.46 o 
   4   7   7       38.42       42.82      5.09 o 
   5   7   7      241.96      213.74     13.22 o 
   6   7   7        9.60        1.60      6.26 o 
   7   7   7        0.44        4.44      6.17 o 
   8   7   7       37.13       43.88      9.40 o 
   9   7   7        3.78       15.89      9.44 o 
   0   8   7      311.72      380.24      8.03 o 
   1   8   7      361.52      320.47      6.96 o 
   2   8   7       86.11       73.88      4.80 o 
   3   8   7       12.06       12.41      4.78 o 
   4   8   7      111.44      107.57      8.37 o 
   5   8   7       32.33       34.04      6.59 o 
   6   8   7        5.14       14.79      6.54 o 
   7   8   7        0.65        6.25      8.96 o 
   8   8   7       38.97       40.26      9.65 o 
   1   9   7       95.85       94.55      6.30 o 
   2   9   7        5.90       -1.65      5.02 o 
   3   9   7        7.93        4.95      5.43 o 
   4   9   7       37.98       37.09      5.65 o 
   5   9   7       38.77       40.88      6.97 o 
   6   9   7        4.29       10.40      8.81 o 
   7   9   7       27.51       35.15      9.39 o 
   8   9   7        8.61       10.22     16.39 o 
   0  10   7      140.42      135.32     10.92 o 
   1  10   7       22.43       26.19      7.06 o 
   2  10   7        3.38        4.26      5.89 o 
   3  10   7        3.18        2.60      6.40 o 
   4  10   7       28.42       23.29      8.01 o 
   5  10   7       18.16       13.44      8.10 o 
   6  10   7        3.07       13.92     11.61 o 
   1  11   7       41.38       43.30     10.16 o 
   2  11   7       29.65       22.76      9.77 o 
   3  11   7        7.46       10.89     12.77 o 
   4  11   7        1.18       -1.70     12.74 o 
   0   0   8     2982.94     2624.89     11.73 o 
   1   0   8     3296.94     3021.91     23.38 o 
   2   0   8      719.09      742.06      6.08 o 
   3   0   8      582.39      541.92      7.00 o 
   4   0   8      331.00      315.02      6.36 o 
   5   0   8        0.36        2.26      5.09 o 
   6   0   8      320.75      313.32     13.18 o 
   7   0   8      646.29      608.64     15.04 o 
   8   0   8       57.88       54.38      6.58 o 
   9   0   8      109.86       83.46     12.66 o 
  10   0   8        2.68        7.09      6.92 o 
  11   0   8       35.99       41.29      7.71 o 
  12   0   8       16.27       37.31      8.31 o 
   1   1   8     1377.37     1290.13      4.94 o 
   2   1   8     4541.99     4456.02     20.92 o 
   3   1   8       35.56       35.20      5.40 o 
   4   1   8       10.05       15.50      2.61 o 
   5   1   8       32.02       33.80      2.97 o 
   6   1   8        8.16       25.31      4.00 o 
   7   1   8       15.93       18.77      4.36 o 
   8   1   8       15.41       35.81      6.75 o 
   9   1   8        0.06        0.85      5.35 o 
  10   1   8        0.57        3.54      5.30 o 
  11   1   8        0.59       11.29      5.23 o 
  12   1   8       16.46       38.87      8.71 o 
   0   2   8     4878.41     4841.56     17.66 o 
   1   2   8     1615.34     1824.19      7.95 o 
   2   2   8      278.23      257.34      2.71 o 
   3   2   8      126.90      141.58      3.06 o 
   4   2   8      121.66      107.30      6.15 o 
   5   2   8       50.45       59.82      4.63 o 
   6   2   8      416.11      379.67      9.30 o 
   7   2   8      696.46      708.07     10.82 o 
   8   2   8       17.49       38.48      6.29 o 
   9   2   8        0.04        8.57      5.22 o 
  10   2   8        2.19        7.47      5.19 o 
  11   2   8        1.89       28.37     10.78 o 
  12   2   8        0.00       10.28      8.95 o 
   1   3   8      300.30      296.56      2.88 o 
   2   3   8      668.01      642.12      5.02 o 
   3   3   8       33.64       39.79      1.91 o 
   4   3   8      638.49      588.23     25.62 o 
   5   3   8       62.80       84.91     13.64 o 
   6   3   8       69.21       93.70     20.16 o 
   7   3   8      162.28      148.46      5.15 o 
   8   3   8       14.33       23.46      5.02 o 
   9   3   8       35.08       45.17      5.94 o 
  10   3   8        2.57        7.57     10.34 o 
  11   3   8        0.77       14.76     11.05 o 
   0   4   8     3462.94     3525.49     16.66 o 
   1   4   8      847.09     1045.34      8.21 o 
   2   4   8       43.23       39.41      2.54 o 
   3   4   8        0.01        1.10      2.18 o 
   4   4   8      144.37      147.65      4.12 o 
   5   4   8        2.00        5.77      4.86 o 
   6   4   8      385.74      374.84      6.89 o 
   7   4   8      363.33      356.42     22.74 o 
   8   4   8       46.41       25.32      8.92 o 
   9   4   8       23.90       18.84     10.84 o 
  10   4   8        2.86        4.94     10.93 o 
  11   4   8        0.03        6.08     11.45 o 
   1   5   8     1875.48     1854.17      9.12 o 
   2   5   8        4.56       11.33      2.50 o 
   3   5   8       51.82       43.57      2.58 o 
   4   5   8       32.77       37.37      3.90 o 
   5   5   8       33.44       29.72      3.70 o 
   6   5   8       75.96       70.12      8.36 o 
   7   5   8      156.73      136.67      9.91 o 
   8   5   8        0.18        2.21      8.63 o 
   9   5   8        9.17       15.49      8.96 o 
  10   5   8       13.93       16.84     11.33 o 
   0   6   8       77.77      179.96     34.41 o 
   1   6   8       45.63       42.61      7.25 o 
   2   6   8       51.58       59.20      3.83 o 
   3   6   8       26.81       36.72      3.48 o 
   4   6   8        5.46        8.28      4.58 o 
   5   6   8       65.57       57.09      4.92 o 
   6   6   8       37.48       46.01      6.18 o 
   7   6   8        0.63        2.86      8.29 o 
   8   6   8        0.54       -3.04      8.55 o 
   9   6   8       26.91       46.21      9.42 o 
  10   6   8        0.00        2.48     15.95 o 
   1   7   8      360.15      337.48      6.04 o 
   2   7   8      159.26      146.61      4.69 o 
   3   7   8       31.03       24.73      4.46 o 
   4   7   8      137.77      147.51      6.34 o 
   5   7   8      308.85      264.46      7.41 o 
   6   7   8       14.85       11.72      6.22 o 
   7   7   8        0.63        2.91      8.40 o 
   8   7   8       65.82       63.02      9.45 o 
   9   7   8        2.83        8.84      9.45 o 
   0   8   8       15.65       32.41      6.20 o 
   1   8   8       11.33       27.39      5.35 o 
   2   8   8        7.94        6.81      4.40 o 
   3   8   8       31.49       31.90      4.79 o 
   4   8   8        8.72       16.85      5.30 o 
   5   8   8       15.39       12.46      5.35 o 
   6   8   8        5.37       10.00      8.38 o 
   7   8   8        2.51        5.77      8.80 o 
   8   8   8       14.41       20.81      9.43 o 
   1   9   8       84.90       81.80      6.32 o 
   2   9   8        0.57       -5.23      5.23 o 
   3   9   8       28.07       24.75      5.49 o 
   4   9   8        2.07        3.54      6.00 o 
   5   9   8       65.25       57.03      7.45 o 
   6   9   8       13.29       17.41      8.70 o 
   7   9   8       37.72       47.35      9.40 o 
   8   9   8       16.55       25.93     16.45 o 
   0  10   8       21.14       42.09     10.38 o 
   1  10   8       20.85       24.11      7.10 o 
   2  10   8       22.90       23.54      6.96 o 
   3  10   8       12.14        9.25      5.79 o 
   4  10   8       13.01        7.33      7.66 o 
   5  10   8        5.42       -0.69     10.77 o 
   6  10   8        0.38        4.10     11.43 o 
   1  11   8        2.42        8.65     10.20 o 
   2  11   8        0.26        2.17     12.47 o 
   4  11   8        0.20        3.33     12.43 o 
   1   1   9      784.06      757.18      6.27 o 
   2   1   9     1945.58     1839.35     19.40 o 
   3   1   9      853.24      785.72      4.97 o 
   4   1   9        5.34        6.44      3.70 o 
   5   1   9      332.93      326.84      3.95 o 
   6   1   9      623.25      599.52      8.11 o 
   7   1   9      103.09       90.32      4.65 o 
   8   1   9        0.11       25.20      5.66 o 
   9   1   9        6.88        4.77      4.62 o 
  10   1   9       13.10       18.49      5.41 o 
  11   1   9       11.57       15.61      5.31 o 
  12   1   9       57.61       54.20      8.91 o 
   0   2   9      963.68      848.64     17.55 o 
   1   2   9      996.43      978.07      9.68 o 
   2   2   9      648.76      650.82      4.28 o 
   3   2   9       43.97       49.94      2.71 o 
   4   2   9      725.00      724.41      7.82 o 
   5   2   9        0.26        1.30      5.40 o 
   6   2   9       26.20       39.21      6.15 o 
   7   2   9       25.23       94.51     12.55 o 
   8   2   9       50.30      109.92     14.44 o 
   9   2   9       78.68       72.16      5.56 o 
  10   2   9        4.91        2.89      6.14 o 
  11   2   9       17.20       34.53     11.01 o 
  12   2   9        6.99       19.83      9.23 o 
   1   3   9      761.38      793.08     13.76 o 
   2   3   9      430.39      370.81      6.02 o 
   3   3   9       41.78       25.60      2.61 o 
   4   3   9        0.27        4.50      2.49 o 
   5   3   9      498.52      472.45     15.03 o 
   6   3   9      270.18      250.81      6.16 o 
   7   3   9      118.79      101.15      5.88 o 
   8   3   9      204.67      214.61      5.81 o 
   9   3   9        0.00        6.16      5.78 o 
  10   3   9       39.41       26.02     10.85 o 
  11   3   9        2.74       15.47     11.08 o 
   0   4   9     1792.38     1801.66     33.90 o 
   1   4   9       14.06       14.25      7.26 o 
   2   4   9      122.63      112.18      4.03 o 
   3   4   9      108.07      113.42      3.24 o 
   4   4   9       29.13       20.23      2.61 o 
   5   4   9       82.46       87.60      9.23 o 
   6   4   9       29.69       36.49      6.51 o 
   7   4   9       18.91       33.64      6.87 o 
   8   4   9        5.63        4.24     10.42 o 
   9   4   9       26.06       27.68     10.77 o 
  10   4   9       17.86       14.68     11.28 o 
   1   5   9        5.34       51.36      8.11 o 
   2   5   9      143.89      154.56      4.81 o 
   3   5   9        0.09       -3.19      3.51 o 
   4   5   9       12.10       17.07      3.91 o 
   5   5   9      236.86      188.88      5.08 o 
   6   5   9        9.03        2.86      5.44 o 
   7   5   9       64.60       46.87      8.62 o 
   8   5   9        1.90        2.29     10.68 o 
   9   5   9       11.03        7.12     10.83 o 
  10   5   9       14.36       28.69     11.80 o 
   0   6   9     2668.59     2593.63     17.31 o 
   1   6   9       86.76      123.92     14.59 o 
   2   6   9       92.51      114.30      6.54 o 
   3   6   9      171.90      150.58      4.17 o 
   4   6   9       94.64       72.13      4.50 o 
   5   6   9        0.65        4.22      4.82 o 
   6   6   9      344.02      278.82      9.67 o 
   7   6   9        3.79       -4.76      8.31 o 
   8   6   9        2.14       -2.59      8.56 o 
   9   6   9        1.13       12.34     11.55 o 
   1   7   9       22.64       28.93      6.33 o 
   2   7   9       10.26       10.35      3.98 o 
   3   7   9       14.05        4.67      4.21 o 
   4   7   9       99.38       88.90      6.59 o 
   5   7   9       36.89       46.42      6.28 o 
   6   7   9        2.50       -3.93      8.19 o 
   7   7   9       17.64        9.33      8.52 o 
   8   7   9        2.79       12.39      9.04 o 
   9   7   9        0.66        4.70     15.56 o 
   0   8   9       54.17       68.24      8.59 o 
   1   8   9       47.73       47.04      5.46 o 
   2   8   9       36.42       23.89      5.73 o 
   3   8   9        0.82       -4.42      4.42 o 
   4   8   9       73.57       54.36      5.51 o 
   5   8   9       13.92       13.62      5.33 o 
   6   8   9       22.09       18.49      8.47 o 
   7   8   9        0.19       -0.04      8.78 o 
   8   8   9        4.04        6.71      9.28 o 
   1   9   9        5.04        7.73      6.01 o 
   2   9   9        3.48       -5.32      5.32 o 
   3   9   9       11.39        1.98      5.11 o 
   4   9   9        0.18       -4.45      5.96 o 
   5   9   9        2.08        6.35     11.55 o 
   6   9   9        6.03       10.20      8.64 o 
   7   9   9        7.79       14.50      9.18 o 
   8   9   9        6.31        9.68     15.90 o 
   0  10   9        2.53        3.71     10.12 o 
   1  10   9        1.66        7.12      7.16 o 
   2  10   9        1.17        5.57      7.06 o 
   3  10   9        0.79        4.69      6.79 o 
   4  10   9        2.64       -0.08      6.84 o 
   5  10   9        4.88       -2.20     10.74 o 
   6  10   9        4.55       16.99     11.58 o 
   1  11   9        4.81        2.86     10.02 o 
   2  11   9       14.71        9.69     12.80 o 
   0   0  10     3857.43     3596.05     22.42 o 
   1   0  10      635.05      531.02     12.78 o 
   2   0  10     2977.39     2859.07     30.80 o 
   3   0  10        9.64        7.17      5.72 o 
   4   0  10      235.76      214.74     11.88 o 
   5   0  10      179.72      154.81      6.58 o 
   6   0  10      515.47      495.60     18.65 o 
   7   0  10       19.97       11.41      7.11 o 
   8   0  10     1463.72     1306.82     23.16 o 
   9   0  10       24.31       15.79      9.08 o 
  10   0  10        0.24        0.19      8.82 o 
  11   0  10        4.61       11.37      7.65 o 
  12   0  10       29.45       44.46      8.42 o 
   1   1  10        0.05        4.59      3.85 o 
   2   1  10      173.94      157.67      5.15 o 
   3   1  10       18.86       59.31      9.60 o 
   4   1  10      167.08      199.54      5.43 o 
   5   1  10      293.28      296.09      5.20 o 
   6   1  10      147.73      146.83      9.20 o 
   7   1  10       12.42       31.57      5.06 o 
   8   1  10      319.71      304.39      6.66 o 
   9   1  10        0.57        6.50      6.28 o 
  10   1  10       18.84       27.77      5.53 o 
  11   1  10        1.64       15.07      6.79 o 
  12   1  10        3.90       21.25      8.75 o 
   0   2  10     1194.22     1183.05     10.34 o 
   1   2  10        6.09       14.27      2.91 o 
   2   2  10      105.45      118.13      3.38 o 
   3   2  10      111.86      109.62      3.12 o 
   4   2  10      220.91      222.86      4.43 o 
   5   2  10        4.34        2.40      5.66 o 
   6   2  10        0.03        6.04      6.30 o 
   7   2  10       48.08       97.47      7.57 o 
   8   2  10      506.85      463.87      7.27 o 
   9   2  10       60.87       72.43      5.02 o 
  10   2  10       10.54       12.63      6.32 o 
  11   2  10        4.11       22.13     11.12 o 
  12   2  10       19.29       31.95     15.85 o 
   1   3  10        9.83       16.90      2.75 o 
   2   3  10      153.19      139.31      3.29 o 
   3   3  10       20.32       14.47      2.73 o 
   4   3  10       54.11       50.34      3.64 o 
   5   3  10       20.74       18.39      3.27 o 
   6   3  10        4.02        4.05      6.56 o 
   7   3  10        1.45       21.54      5.09 o 
   8   3  10      360.32      363.05      7.53 o 
   9   3  10        3.58       11.98      7.51 o 
  10   3  10       18.88       16.28      7.93 o 
  11   3  10        0.40       10.73     11.51 o 
   0   4  10      687.08      763.70     10.56 o 
   1   4  10       23.40       24.14      8.04 o 
   2   4  10       75.44       73.62      3.90 o 
   3   4  10       65.64       57.13      3.04 o 
   4   4  10        1.77        0.55      2.68 o 
   5   4  10       50.08       44.41      4.28 o 
   6   4  10       70.02       50.73      5.89 o 
   7   4  10        5.35       -0.72      6.75 o 
   8   4  10        6.13        0.43     10.53 o 
   9   4  10       14.55       10.95     10.63 o 
  10   4  10       17.59       22.24     11.16 o 
   1   5  10      296.57      276.12     10.10 o 
   2   5  10       54.00       35.96      4.59 o 
   3   5  10        2.84       -0.07      3.68 o 
   4   5  10       78.50       59.45      3.87 o 
   5   5  10        0.13       11.73      4.22 o 
   6   5  10       75.63       59.64      6.65 o 
   7   5  10        0.08       -0.61     10.27 o 
   8   5  10       19.78       16.67     10.91 o 
   9   5  10        3.16        1.99     11.06 o 
  10   5  10       15.21       19.27     11.69 o 
   0   6  10     2245.32     2257.05     61.77 o 
   1   6  10       11.79       70.74     12.51 o 
   2   6  10      592.63      540.15      6.72 o 
   3   6  10        0.80        1.59      4.48 o 
   4   6  10       87.66       68.99      5.49 o 
   5   6  10        2.91        2.92      5.28 o 
   6   6  10        0.44       23.44     10.52 o 
   7   6  10        1.84        4.41     10.35 o 
   8   6  10        3.37        8.62     11.03 o 
   9   6  10       26.40       34.42     12.15 o 
   1   7  10       26.93       35.51      8.32 o 
   2   7  10       16.24        0.34      5.68 o 
   3   7  10        0.94       -4.14      5.35 o 
   4   7  10       41.50       47.62      4.94 o 
   5   7  10       78.75       69.53      5.49 o 
   6   7  10       15.76       12.20      8.26 o 
   7   7  10        9.13        7.98      8.60 o 
   8   7  10       26.76       19.84     11.58 o 
   0   8  10      462.78      430.55     15.20 o 
   1   8  10       21.47       31.98      5.85 o 
   2   8  10       35.52       27.70      5.80 o 
   3   8  10       49.80       44.11      5.84 o 
   4   8  10        3.73        4.79      4.90 o 
   5   8  10        0.40       -1.22      6.25 o 
   6   8  10        2.05        4.81      8.37 o 
   7   8  10        0.00       -0.41      8.72 o 
   1   9  10       25.61       33.59      6.11 o 
   2   9  10        0.02       -5.86      5.86 o 
   3   9  10        9.29       -2.74      5.85 o 
   4   9  10        2.53       -3.16      5.54 o 
   5   9  10        5.23        3.83      8.51 o 
   6   9  10       10.72        9.22      8.69 o 
   7   9  10        0.34       -0.21     14.79 o 
   0  10  10       15.72       17.60     10.19 o 
   1  10  10       17.45       23.86      7.26 o 
   2  10  10       45.40       30.78      7.21 o 
   3  10  10       12.74       11.33      7.04 o 
   4  10  10        2.13        1.45      9.99 o 
   5  10  10        0.31        3.82     10.70 o 
   6  10  10       37.53       21.31     17.55 o 
   1  11  10        5.90        6.57     13.82 o 
   2  11  10        0.28       -3.86     12.83 o 
   1   1  11      191.66      164.57      4.52 o 
   2   1  11      931.72      994.97     11.46 o 
   3   1  11     2026.00     2155.28      8.53 o 
   4   1  11      133.62      166.89      5.24 o 
   5   1  11       80.14      106.05      4.76 o 
   6   1  11      597.64      570.18      6.68 o 
   7   1  11      380.29      325.17      6.35 o 
   8   1  11        0.61       31.24      7.86 o 
   9   1  11        0.53        8.03      6.43 o 
  10   1  11        6.35        9.35      5.52 o 
  11   1  11       14.53       17.73      6.94 o 
  12   1  11        5.44       11.56      8.70 o 
   0   2  11        7.12       13.66      6.38 o 
   1   2  11      404.41      405.64      5.84 o 
   2   2  11      276.00      240.51      4.73 o 
   3   2  11      383.22      378.74      4.89 o 
   4   2  11      173.46      156.17      4.40 o 
   5   2  11       11.12        6.43      5.89 o 
   6   2  11       10.92       13.78      6.67 o 
   7   2  11      786.53      764.13     12.09 o 
   8   2  11       26.40       62.52      9.01 o 
   9   2  11       45.67       48.70      5.64 o 
  10   2  11        8.23       20.76      6.48 o 
  11   2  11        3.45       15.00     11.11 o 
   1   3  11       74.19       50.42      3.40 o 
   2   3  11        6.51        8.37      3.53 o 
   3   3  11      335.28      274.39      3.75 o 
   4   3  11      195.54      205.34      7.01 o 
   5   3  11       99.95       89.49      6.45 o 
   6   3  11      134.41      116.07      8.09 o 
   7   3  11      145.80      138.75      5.48 o 
   8   3  11        7.48       38.62      6.75 o 
   9   3  11       28.02       30.53      6.52 o 
  10   3  11        8.38       10.71     10.78 o 
  11   3  11        7.86        7.33     11.45 o 
   0   4  11       27.81       13.63      7.67 o 
   1   4  11      124.85      109.26      4.78 o 
   2   4  11      158.50      196.98      4.51 o 
   3   4  11        0.96       -1.35      2.99 o 
   4   4  11       25.80       28.42      3.36 o 
   5   4  11        2.16       -2.32      3.84 o 
   6   4  11      155.03      143.50      7.32 o 
   7   4  11       17.63        8.43      6.08 o 
   8   4  11        0.03       -3.66      8.06 o 
   9   4  11        7.30        8.91      8.20 o 
  10   4  11        0.20        9.57      8.44 o 
   1   5  11        3.16       30.54      9.92 o 
   2   5  11        2.27        2.85      4.65 o 
   3   5  11       37.40       32.49      4.02 o 
   4   5  11       70.29       69.76      4.77 o 
   5   5  11      371.83      342.43     12.56 o 
   6   5  11        0.02       10.24      8.11 o 
   7   5  11        7.24        8.48      8.21 o 
   8   5  11       23.40       18.80      8.47 o 
   9   5  11        5.95        9.39      8.64 o 
  10   5  11        2.02        9.12     14.02 o 
   0   6  11      413.13      418.20     38.85 o 
   1   6  11       50.63       92.10     13.02 o 
   2   6  11       24.83       37.56      5.29 o 
   3   6  11        0.00       -4.58      4.58 o 
   4   6  11       59.40       60.91      6.09 o 
   5   6  11        4.83        6.23      6.41 o 
   6   6  11       56.11       39.59      8.41 o 
   7   6  11        3.14       10.34     10.72 o 
   8   6  11        0.41        7.36     11.06 o 
   9   6  11       30.48       28.28     11.90 o 
  10   6  11        1.73       -8.72     14.78 o 
   1   7  11        7.53       42.45     10.56 o 
   2   7  11        6.28        0.51      5.16 o 
   3   7  11        7.28       -3.60      5.45 o 
   4   7  11        0.38        4.20      5.64 o 
   5   7  11       46.06       48.17      6.94 o 
   6   7  11        3.50        3.26      8.48 o 
   7   7  11        2.42       10.62      8.74 o 
   8   7  11        9.43       19.23     11.51 o 
   9   7  11        8.53       -7.11     15.13 o 
   0   8  11      467.81      492.99     15.06 o 
   1   8  11        3.45       16.72      5.83 o 
   2   8  11        2.75       -1.12      5.73 o 
   3   8  11       15.43       10.49      5.76 o 
   4   8  11       32.26       21.28      5.89 o 
   5   8  11        1.99       -0.47      6.57 o 
   6   8  11        0.37       10.61      8.85 o 
   7   8  11       32.78       26.56      9.28 o 
   1   9  11       20.36       20.72      7.19 o 
   2   9  11        2.39        2.78      5.96 o 
   3   9  11       13.35        7.93      5.91 o 
   4   9  11        8.91        3.39      6.74 o 
   5   9  11        0.97        3.63      8.59 o 
   6   9  11        2.45        5.99     10.95 o 
   0  10  11        3.60        8.97     10.15 o 
   1  10  11        0.12        4.91      7.26 o 
   2  10  11        2.38        6.35      7.29 o 
   3  10  11        4.92        1.33      7.87 o 
   4  10  11        3.85       -1.14     10.23 o 
   5  10  11        0.77        1.58     10.88 o 
   1  11  11       35.37       32.20     14.20 o 
   2  11  11        0.07        0.43     13.15 o 
   0   0  12      164.31      274.07     11.83 o 
   1   0  12     2075.89     2209.71     14.42 o 
   2   0  12      973.26      967.14     13.04 o 
   3   0  12      772.05      736.02      9.70 o 
   4   0  12      100.76       83.32      6.70 o 
   5   0  12        0.25        4.36      6.27 o 
   6   0  12        6.69       14.90      7.01 o 
   7   0  12     1046.38      934.97     12.00 o 
   8   0  12       36.72       32.30     14.61 o 
   9   0  12       15.75       10.69      9.29 o 
  10   0  12        2.09        2.32     12.34 o 
  11   0  12       53.37       57.71      8.15 o 
  12   0  12        3.74       23.22     10.62 o 
   1   1  12      192.53      190.96      4.79 o 
   2   1  12        0.70       59.83     18.72 o 
   3   1  12        0.00       14.41      3.19 o 
   4   1  12       19.23       13.58      4.47 o 
   5   1  12        6.79        5.33      4.51 o 
   6   1  12      282.88      298.28      6.70 o 
   7   1  12       49.51       62.74      6.56 o 
   8   1  12        8.17       19.59      7.12 o 
   9   1  12        5.60       11.44      6.47 o 
  10   1  12        9.24        7.80      6.67 o 
  11   1  12        0.02       14.06      7.07 o 
  12   1  12        3.20       14.80     14.96 o 
   0   2  12       28.50       44.23      6.92 o 
   1   2  12      531.04      565.93      5.87 o 
   2   2  12       19.64       23.10      4.33 o 
   3   2  12      206.34      205.36      4.73 o 
   4   2  12       73.07       65.78      4.27 o 
   5   2  12        7.34       11.19      6.17 o 
   6   2  12       12.14       18.65      6.84 o 
   7   2  12      564.35      542.34     10.47 o 
   8   2  12        4.01       14.07      7.11 o 
   9   2  12        7.64       18.02      5.57 o 
  10   2  12       11.11       16.37      6.57 o 
  11   2  12       13.60       19.25     11.27 o 
   1   3  12       72.72       83.76      3.77 o 
   2   3  12        0.18        4.11      4.46 o 
   3   3  12       36.06       50.53      3.97 o 
   4   3  12       16.65       17.07      4.05 o 
   5   3  12        1.04        2.05      6.21 o 
   6   3  12       42.79       50.31      7.29 o 
   7   3  12       28.68       26.07      7.30 o 
   8   3  12       22.68       21.72      6.54 o 
   9   3  12        2.42        4.55      6.50 o 
  10   3  12        0.34        3.91     10.66 o 
   0   4  12      504.08      450.13     10.89 o 
   1   4  12       44.45       61.90      3.69 o 
   2   4  12       98.02       94.86      4.00 o 
   3   4  12      152.04      136.32      4.42 o 
   4   4  12        0.03       -2.86      4.37 o 
   5   4  12        6.88       -0.05      6.34 o 
   6   4  12       63.34       53.04      7.06 o 
   7   4  12       20.98       25.47      6.37 o 
   8   4  12        1.89        1.23      8.16 o 
   9   4  12        0.08        2.51      8.36 o 
  10   4  12        0.00        9.68      8.52 o 
   1   5  12      499.22      481.21     10.11 o 
   2   5  12       52.05       46.85      6.30 o 
   3   5  12        0.55       -2.06      4.05 o 
   4   5  12        1.63        1.04      4.56 o 
   5   5  12      382.35      325.05     11.41 o 
   6   5  12       30.46       28.46      8.25 o 
   7   5  12       12.90        9.48      8.37 o 
   8   5  12        8.81        6.09      8.58 o 
   9   5  12        1.03        8.62      8.71 o 
  10   5  12       10.62        4.42     14.59 o 
   0   6  12       23.54       66.92      9.86 o 
   1   6  12      354.82      359.76     11.49 o 
   2   6  12       85.76       77.36      5.40 o 
   3   6  12       47.71       51.73      4.99 o 
   4   6  12        2.59       11.71      5.97 o 
   5   6  12        4.94        1.54      6.46 o 
   6   6  12        5.42       36.96      8.61 o 
   7   6  12       18.26       19.17      8.60 o 
   8   6  12        0.58       -0.37      8.80 o 
   9   6  12       33.30       26.67     15.13 o 
  10   6  12        3.78        7.87     15.05 o 
   1   7  12      638.05      599.70      9.42 o 
   2   7  12       19.10        8.25      5.32 o 
   3   7  12       15.86       14.29      6.30 o 
   4   7  12       10.81        8.54      5.58 o 
   5   7  12      202.06      150.19      7.52 o 
   6   7  12        0.28        8.47      8.46 o 
   7   7  12       18.26        6.58      8.73 o 
   8   7  12        6.34        7.51      9.14 o 
   0   8  12       63.33       91.67      8.20 o 
   1   8  12       96.04       72.30      7.10 o 
   2   8  12        2.24       -0.37      5.77 o 
   3   8  12        0.52       -1.96      5.76 o 
   4   8  12       18.99       22.46      5.94 o 
   5   8  12        6.65        6.47      6.71 o 
   6   8  12       15.31       18.06      8.82 o 
   7   8  12       17.34       17.51      9.20 o 
   1   9  12       18.13       17.83      7.12 o 
   2   9  12       18.85       19.41      6.04 o 
   3   9  12        2.01        3.14      6.01 o 
   4   9  12        0.01        1.89      6.72 o 
   5   9  12        0.64        9.69      8.72 o 
   6   9  12        1.75        1.38     11.02 o 
   0  10  12        1.09        4.20     10.48 o 
   1  10  12        9.15       14.66      7.33 o 
   2  10  12        1.15        1.35      7.24 o 
   3  10  12        6.64        5.92      9.13 o 
   4  10  12        0.15       -6.59     10.44 o 
   5  10  12        5.49        3.73     11.14 o 
   2  11  12        3.64        4.65     13.28 o 
   1   1  13       18.45       14.56      4.43 o 
   2   1  13      221.42      195.83      5.26 o 
   3   1  13        0.85        4.66      3.03 o 
   4   1  13       79.80       70.60      4.87 o 
   5   1  13        7.37       12.69      6.80 o 
   6   1  13      194.55      170.40      6.53 o 
   7   1  13       17.13       26.94      6.80 o 
   8   1  13        1.67        3.67      7.10 o 
   9   1  13       41.60       26.39      6.67 o 
  10   1  13        2.37        4.06      6.78 o 
  11   1  13        4.14       14.55      7.23 o 
  12   1  13       32.34       13.09     14.81 o 
   0   2  13      251.13      205.07      8.30 o 
   1   2  13        2.73       13.31      4.56 o 
   2   2  13       24.74       17.82      2.45 o 
   3   2  13      134.83      141.13      4.51 o 
   4   2  13       14.81        9.85      6.18 o 
   5   2  13      270.86      265.05      8.64 o 
   6   2  13        3.75        7.39      7.07 o 
   7   2  13      289.20      305.69     10.50 o 
   8   2  13       16.13       28.14      7.46 o 
   9   2  13       21.67       21.24      6.49 o 
  10   2  13        0.05        7.81      6.57 o 
  11   2  13       11.97       11.78     11.18 o 
   1   3  13     1379.60     1258.52      9.06 o 
   2   3  13      197.90      186.07      5.42 o 
   3   3  13      138.92      147.09      4.52 o 
   4   3  13      148.37      161.10      7.17 o 
   5   3  13      116.82      105.33      7.02 o 
   6   3  13      305.97      288.90      8.24 o 
   7   3  13       72.98       79.32      7.64 o 
   8   3  13       19.21       25.36      6.54 o 
   9   3  13        4.50        9.08      8.00 o 
  10   3  13        0.87        0.45     10.99 o 
   0   4  13      200.83      199.83     13.47 o 
   1   4  13      691.61      640.78     17.08 o 
   2   4  13       28.93       26.37      3.45 o 
   3   4  13       14.82       10.08      4.19 o 
   4   4  13       19.40        7.47      4.52 o 
   5   4  13        5.26        7.37      6.59 o 
   6   4  13       12.41        3.82      6.88 o 
   7   4  13      164.35      158.60      7.14 o 
   8   4  13       18.60       24.65      8.51 o 
   9   4  13       10.04        5.71      8.51 o 
  10   4  13       25.50       31.00     11.63 o 
   1   5  13        5.08        6.52      6.02 o 
   2   5  13       27.78       18.82      4.94 o 
   3   5  13        0.57       -1.07      4.16 o 
   4   5  13       34.35       25.71      4.17 o 
   5   5  13        1.25       12.54      6.74 o 
   6   5  13       25.46       16.58      9.99 o 
   7   5  13       41.36       37.61      8.40 o 
   8   5  13        0.21        2.99      8.53 o 
   9   5  13        3.88        1.44      8.94 o 
  10   5  13        1.62       11.16     14.69 o 
   0   6  13      709.20      710.86     28.93 o 
   1   6  13       31.46       74.35      9.19 o 
   2   6  13       70.15       63.71      5.47 o 
   3   6  13        4.73        6.04      4.89 o 
   4   6  13      188.57      168.33      5.44 o 
   5   6  13       13.01        8.33      7.51 o 
   6   6  13       98.21       96.09      8.90 o 
   7   6  13        7.80        8.17      8.70 o 
   8   6  13        0.00        3.11      8.89 o 
   9   6  13       52.74       19.42     15.61 o 
  10   6  13        1.36       -3.65     15.50 o 
   1   7  13      192.49      201.32      6.47 o 
   2   7  13       31.18       37.07      5.43 o 
   3   7  13        3.45        1.12      6.26 o 
   4   7  13        5.75        3.45      6.36 o 
   5   7  13       95.76       79.93      7.19 o 
   6   7  13       18.71       20.69      8.71 o 
   7   7  13        3.74        2.87      8.90 o 
   8   7  13        0.06       -9.43     15.53 o 
   0   8  13      112.26       93.96      8.01 o 
   1   8  13      151.33      147.67      7.55 o 
   2   8  13        0.14       -2.11      6.65 o 
   3   8  13        0.49       -0.04      5.77 o 
   4   8  13        1.95        2.30      5.86 o 
   5   8  13        0.41        5.41      6.82 o 
   6   8  13        4.77        7.48      8.87 o 
   7   8  13        0.33       -0.68     11.35 o 
   1   9  13       19.31       11.58      7.16 o 
   2   9  13       17.78       22.31      6.20 o 
   3   9  13        0.97        1.81      6.00 o 
   4   9  13        1.32        0.57      6.07 o 
   5   9  13       32.19       26.81     10.79 o 
   6   9  13        0.46        5.84     11.31 o 
   0  10  13       15.76       14.10     10.55 o 
   1  10  13        4.96       10.68      7.49 o 
   2  10  13        0.57        1.06      9.67 o 
   3  10  13        5.91       -1.81      9.31 o 
   4  10  13        0.00       -4.52     10.51 o 
   5  10  13        3.82        5.41     11.27 o 
   0   0  14      369.46      360.16     13.16 o 
   1   0  14      232.29      197.21      6.79 o 
   2   0  14        9.40       12.48      5.95 o 
   3   0  14      104.33       87.34      7.43 o 
   4   0  14       13.48        6.71      6.83 o 
   5   0  14      205.42      180.87      8.23 o 
   6   0  14       65.58       78.69      8.12 o 
   7   0  14       12.39       16.24      8.10 o 
   8   0  14      481.74      391.31     17.41 o 
   9   0  14        8.14        4.60      9.32 o 
  10   0  14        0.86        8.90     10.02 o 
  11   0  14       23.54       33.11     10.69 o 
   1   1  14       18.60       20.63      4.73 o 
   2   1  14      521.07      542.61      6.45 o 
   3   1  14      449.72      439.62      9.86 o 
   4   1  14        5.05        5.74      4.83 o 
   5   1  14       64.33       56.67      5.29 o 
   6   1  14        1.67        7.93      5.49 o 
   7   1  14       47.29       63.08      7.85 o 
   8   1  14        1.92        2.82      7.09 o 
   9   1  14        9.26        8.87      7.92 o 
  10   1  14        0.58        3.81      6.95 o 
  11   1  14        0.09       12.71      7.36 o 
   0   2  14      387.54      400.31      7.93 o 
   1   2  14        7.10       17.14      4.81 o 
   2   2  14      534.00      476.69     13.67 o 
   3   2  14       10.32       15.63      4.19 o 
   4   2  14       11.42       10.30      6.43 o 
   5   2  14        9.49       15.11      6.58 o 
   6   2  14       22.43       30.41     10.08 o 
   7   2  14       57.17       81.29     10.31 o 
   8   2  14      105.62      106.01      8.08 o 
   9   2  14       22.43       24.25      8.10 o 
  10   2  14        5.76        5.86      6.72 o 
   1   3  14        0.97       11.66      3.76 o 
   2   3  14       67.68       68.16      5.29 o 
   3   3  14      237.12      248.38      4.96 o 
   4   3  14      104.68      102.47      7.07 o 
   5   3  14       26.69       34.98      6.95 o 
   6   3  14        0.21       15.45      7.20 o 
   7   3  14      148.64      156.65      8.16 o 
   8   3  14        4.66       10.58      6.59 o 
   9   3  14        1.88       11.14      7.98 o 
  10   3  14       17.69       22.36     11.42 o 
   0   4  14       13.50       26.16      8.74 o 
   1   4  14      401.93      339.73      8.39 o 
   2   4  14      273.55      263.63      8.67 o 
   3   4  14       41.27       35.98      4.35 o 
   4   4  14        1.30        0.12      4.39 o 
   5   4  14        2.65        4.02      6.81 o 
   6   4  14       17.38        7.81      7.12 o 
   7   4  14       40.23       43.69      7.56 o 
   8   4  14       12.45       20.17      8.36 o 
   9   4  14       10.13        8.57      8.61 o 
   1   5  14        8.19        8.02      6.07 o 
   2   5  14        6.84       10.73      4.46 o 
   3   5  14        0.58        2.49      4.28 o 
   4   5  14       65.99       55.94      4.47 o 
   5   5  14       36.08       42.50      7.09 o 
   6   5  14       17.38       23.06     10.01 o 
   7   5  14       22.28       33.76      8.61 o 
   8   5  14       59.69       54.91      9.20 o 
   9   5  14       12.97        9.96      9.15 o 
  10   5  14       29.33       23.82     14.94 o 
   0   6  14      668.23      712.24     53.93 o 
   1   6  14      269.53      327.29      9.56 o 
   2   6  14        7.06        5.03      5.33 o 
   3   6  14       17.93        5.96      5.06 o 
   4   6  14        3.81        7.77      4.96 o 
   5   6  14        8.88       13.67      7.67 o 
   6   6  14       13.37       20.54      8.47 o 
   7   6  14        5.73       16.51      8.76 o 
   8   6  14       13.98       13.51      9.28 o 
   9   6  14        0.05       13.73     15.82 o 
   1   7  14       14.08       23.76      6.10 o 
   2   7  14        1.49        2.99      5.37 o 
   3   7  14        0.09       -2.32      6.38 o 
   4   7  14       13.12       30.74      6.55 o 
   5   7  14        1.16       13.32      6.82 o 
   6   7  14        8.65       11.40      8.67 o 
   7   7  14        1.55        4.74      9.03 o 
   8   7  14       30.07       16.53     16.36 o 
   0   8  14      135.42      129.09      8.33 o 
   1   8  14        2.42       20.57      6.97 o 
   2   8  14        0.21       11.47      6.86 o 
   3   8  14       54.13       52.56      6.19 o 
   4   8  14        0.76        5.19      5.87 o 
   5   8  14       14.68        7.81      6.97 o 
   6   8  14       12.47       12.47      9.01 o 
   1   9  14        0.35       10.27      7.12 o 
   2   9  14       23.70       22.30      6.24 o 
   3   9  14        0.48        5.53      6.20 o 
   4   9  14        3.75        5.22      6.17 o 
   5   9  14        2.28        2.19     10.77 o 
   0  10  14       57.11       44.53     15.85 o 
   1  10  14        3.31       11.41     10.44 o 
   2  10  14        4.54        3.17      9.65 o 
   3  10  14        5.92       12.53     13.16 o 
   4  10  14        2.23       -1.59     14.46 o 
   1   1  15       25.03       33.09      5.17 o 
   2   1  15       99.43      104.69      5.47 o 
   3   1  15       26.92       38.79      6.06 o 
   4   1  15       43.12       40.45      6.43 o 
   5   1  15        2.80        0.91      5.33 o 
   6   1  15      332.21      308.48      8.80 o 
   7   1  15      308.25      309.69      8.88 o 
   8   1  15       43.02       49.82      7.37 o 
   9   1  15       24.53       35.63      8.30 o 
  10   1  15       18.65       18.84      7.21 o 
  11   1  15        2.05       13.64      7.52 o 
   0   2  15      341.95      329.64      9.30 o 
   1   2  15        5.21       16.28      4.94 o 
   2   2  15      800.88      823.81      9.87 o 
   3   2  15       19.76       19.73      4.19 o 
   4   2  15      109.75      111.93      7.09 o 
   5   2  15        2.47       -2.11      6.76 o 
   6   2  15       20.73       17.75      7.25 o 
   7   2  15       52.57       52.85      7.88 o 
   8   2  15      126.98      116.05      8.14 o 
   9   2  15        3.56        9.25      8.10 o 
  10   2  15        0.92       10.23      8.69 o 
   1   3  15       15.21       13.58      3.83 o 
   2   3  15       80.15       81.37      5.53 o 
   3   3  15      134.32      138.29      5.08 o 
   4   3  15        3.11        5.93      6.71 o 
   5   3  15       51.34       41.16      7.24 o 
   6   3  15        5.43       10.21      7.30 o 
   7   3  15       13.33       21.66      7.63 o 
   8   3  15       17.22       15.82      7.54 o 
   9   3  15        1.05        4.88      8.27 o 
  10   3  15        0.05        6.57     11.23 o 
   0   4  15      245.93      220.08     16.12 o 
   1   4  15        6.22       12.66      5.43 o 
   2   4  15        9.98       20.22      4.51 o 
   3   4  15        1.24        2.39      4.30 o 
   4   4  15        1.74       -2.21      4.51 o 
   5   4  15        3.91        8.46      7.07 o 
   6   4  15       12.50       17.07      7.47 o 
   7   4  15        7.85        6.80      7.61 o 
   8   4  15       11.01       10.06      8.55 o 
   9   4  15        3.47        4.56      8.73 o 
   1   5  15        4.21       11.12      6.13 o 
   2   5  15       98.31       98.67      5.15 o 
   3   5  15        8.07        3.23      4.45 o 
   4   5  15       77.91       75.31      4.70 o 
   5   5  15       36.36       31.67      7.18 o 
   6   5  15        0.04        8.68     10.24 o 
   7   5  15        1.98       15.05      8.60 o 
   8   5  15        0.39       13.35      8.90 o 
   9   5  15       17.06       -0.09     14.96 o 
   0   6  15      305.89      316.73     19.45 o 
   1   6  15        0.38       19.99      5.56 o 
   2   6  15       16.84       17.07      5.39 o 
   3   6  15        0.00       -3.50      5.13 o 
   4   6  15        4.01        4.28      4.46 o 
   5   6  15        0.08       -0.30     10.27 o 
   6   6  15       31.24       19.44     10.80 o 
   7   6  15       27.09       27.74      9.09 o 
   8   6  15        2.85        5.70      9.26 o 
   9   6  15       12.10        6.87     16.00 o 
   1   7  15        2.30       11.91      5.74 o 
   2   7  15       19.23       15.34      5.62 o 
   3   7  15       47.05       50.63      6.81 o 
   4   7  15       34.26       32.07      6.57 o 
   5   7  15        0.97        7.27      6.86 o 
   6   7  15        9.85       15.69      8.80 o 
   7   7  15        1.21        4.75      9.14 o 
   0   8  15        0.45       15.98      7.77 o 
   1   8  15       33.72       33.40      7.08 o 
   2   8  15       70.17       60.49      7.17 o 
   3   8  15        7.90        9.39      6.82 o 
   4   8  15        2.09       -0.57      5.96 o 
   5   8  15        4.16       12.44      7.11 o 
   6   8  15        0.85        0.37     11.09 o 
   1   9  15        2.71       14.20      7.24 o 
   2   9  15       20.68       17.18      6.27 o 
   3   9  15        2.64        3.86      6.28 o 
   4   9  15       17.35        6.66      6.83 o 
   5   9  15        8.19       11.48     11.34 o 
   2  10  15        0.01       11.64     14.21 o 
   3  10  15        0.64        8.23     13.45 o 
   4  10  15        0.00        9.59     14.56 o 
   0   0  16      258.88      218.50     13.45 o 
   1   0  16        2.50        0.93      8.36 o 
   2   0  16        0.73       -5.88      6.38 o 
   3   0  16        6.15        1.29      7.40 o 
   4   0  16       51.45       45.45      8.18 o 
   5   0  16       18.59        4.26     10.02 o 
   6   0  16      100.76       94.92      8.88 o 
   7   0  16      207.44      184.51      9.56 o 
   8   0  16        8.75        7.30     13.94 o 
   9   0  16       47.02       45.11     14.58 o 
  10   0  16        7.48        8.75     10.25 o 
  11   0  16        0.34        8.00     10.72 o 
   1   1  16      335.73      330.34     12.02 o 
   2   1  16       73.55       67.04      5.43 o 
   3   1  16       79.41       66.74      5.53 o 
   4   1  16        0.58        0.50      6.55 o 
   5   1  16      153.82      142.42      9.44 o 
   6   1  16       53.64       74.82     10.15 o 
   7   1  16        5.76       20.77      7.54 o 
   8   1  16       49.17       60.26     10.32 o 
   9   1  16        5.30        6.80     10.15 o 
  10   1  16        0.00        3.38      7.25 o 
  11   1  16        3.03       -3.83     10.16 o 
   0   2  16      928.26      974.95     13.48 o 
   1   2  16      270.97      301.50      6.02 o 
   2   2  16       32.52       43.84      6.19 o 
   3   2  16       22.30       24.75      4.26 o 
   4   2  16       22.19       26.66      6.91 o 
   5   2  16        0.11       -2.29      6.94 o 
   6   2  16       60.24       58.49      8.66 o 
   7   2  16      105.62      136.73      8.35 o 
   8   2  16        2.07       12.09      7.49 o 
   9   2  16        4.94        8.88      8.29 o 
  10   2  16        2.45        9.44      8.81 o 
   1   3  16      188.73      174.72      6.26 o 
   2   3  16        2.72        5.98      5.44 o 
   3   3  16       19.22       18.65      4.63 o 
   4   3  16       16.30       14.45      4.28 o 
   5   3  16      163.84      132.17      7.86 o 
   6   3  16       33.24       25.08      7.58 o 
   7   3  16       24.94       39.09      7.88 o 
   8   3  16       25.04       16.83      7.73 o 
   9   3  16        3.49       15.53     11.19 o 
   0   4  16      335.85      287.15     18.97 o 
   1   4  16      109.87       91.09      5.86 o 
   2   4  16       22.67       29.08      4.67 o 
   3   4  16       25.02       21.96      4.48 o 
   4   4  16       23.20       20.91      4.74 o 
   5   4  16        0.61        5.63      7.27 o 
   6   4  16      132.53      117.91      8.19 o 
   7   4  16       39.51       38.56      8.02 o 
   8   4  16       44.23       36.16      8.85 o 
   9   4  16       25.15       30.39      9.24 o 
   1   5  16       53.01       60.59      6.53 o 
   2   5  16        0.83        5.69      4.64 o 
   3   5  16       12.56       18.70      4.72 o 
   4   5  16        6.50       -1.35      4.50 o 
   5   5  16       19.57       12.49      7.31 o 
   6   5  16        2.98       12.28     10.32 o 
   7   5  16        5.40       11.71     10.74 o 
   8   5  16        0.11        8.73      9.03 o 
   9   5  16        2.39        5.16     15.00 o 
   0   6  16       51.74       46.72     14.32 o 
   1   6  16        5.33        6.24      6.30 o 
   2   6  16        9.61       11.03      5.43 o 
   3   6  16        0.61        0.50      5.33 o 
   4   6  16       16.36       17.60      4.71 o 
   5   6  16        7.26        9.93     10.55 o 
   6   6  16        0.07       23.53     10.92 o 
   7   6  16       35.81       30.75      9.31 o 
   8   6  16       17.28       24.14     15.92 o 
   9   6  16       14.36       13.30     16.24 o 
   1   7  16       61.28       56.08      6.00 o 
   2   7  16       53.58       53.54      5.92 o 
   3   7  16        0.48        1.78      6.58 o 
   4   7  16        2.58        8.64      6.49 o 
   5   7  16        0.79       12.09      8.12 o 
   6   7  16       17.40       12.40      9.01 o 
   7   7  16        0.21        2.61     16.09 o 
   0   8  16       17.57       20.13      7.88 o 
   1   8  16       17.14       29.54      6.98 o 
   2   8  16        4.31        7.85      6.90 o 
   3   8  16       18.28       14.28      6.93 o 
   4   8  16        1.67        3.18      6.03 o 
   5   8  16        1.85        6.33      7.28 o 
   1   9  16       25.05       20.53      7.45 o 
   2   9  16       10.36       10.17      6.36 o 
   3   9  16        1.73        2.16      6.94 o 
   4   9  16        0.12        6.26      6.88 o 
   1   1  17      125.98      133.61      7.69 o 
   2   1  17        0.04        1.89      5.25 o 
   3   1  17       58.24       56.54      6.05 o 
   4   1  17      107.02      108.67      7.35 o 
   5   1  17       16.03       20.88      7.05 o 
   6   1  17      107.66      101.21      8.00 o 
   7   1  17        3.20       14.74      7.52 o 
   8   1  17        7.36       20.99      9.95 o 
   9   1  17        1.62       10.33     10.23 o 
  10   1  17        0.00        2.61      7.41 o 
  11   1  17        5.28        1.59     15.41 o 
   0   2  17      898.01      888.38     13.70 o 
   1   2  17       37.20       44.94      5.39 o 
   2   2  17        4.63       14.35      6.10 o 
   3   2  17        3.58        0.29      4.14 o 
   4   2  17       60.55       51.89      7.20 o 
   5   2  17        1.70       -1.79      7.09 o 
   6   2  17        0.54        5.55      7.40 o 
   7   2  17      175.14      187.17      8.55 o 
   8   2  17       15.28       27.46      7.76 o 
   9   2  17        1.41       15.09     10.24 o 
   1   3  17      144.50      133.54      6.27 o 
   2   3  17      142.18      136.98      5.98 o 
   3   3  17        1.12        2.32      4.59 o 
   4   3  17        7.15       11.58      6.12 o 
   5   3  17      131.83      133.67      8.17 o 
   6   3  17       12.26       13.78      7.71 o 
   7   3  17       18.24       30.53      7.98 o 
   8   3  17        6.94        9.74      7.84 o 
   9   3  17        1.81        3.83     11.26 o 
   0   4  17      201.82      226.73     15.10 o 
   1   4  17       68.82       73.83      5.92 o 
   2   4  17       49.56       44.69      6.27 o 
   3   4  17        0.80        0.46      4.50 o 
   4   4  17      114.62      105.83      5.28 o 
   5   4  17        6.53        6.55      7.48 o 
   6   4  17        4.03       19.03      7.81 o 
   7   4  17       46.43       54.47      8.32 o 
   8   4  17        1.63       12.48     10.85 o 
   9   4  17        0.43        9.73     14.46 o 
   1   5  17        1.47       -1.30      6.36 o 
   2   5  17       79.54       83.38      5.13 o 
   3   5  17        0.01        2.37      4.75 o 
   4   5  17        3.13        2.58      4.64 o 
   5   5  17        3.25       10.01      7.48 o 
   6   5  17       78.42       60.09     11.09 o 
   7   5  17        2.44       14.25     10.95 o 
   8   5  17        7.03       17.00      9.32 o 
   9   5  17        0.00       21.37     15.57 o 
   0   6  17       11.56        5.17      9.35 o 
   1   6  17       44.76       44.05      6.75 o 
   2   6  17        5.53       11.57      5.59 o 
   3   6  17       40.00       45.62      5.70 o 
   4   6  17        0.16        1.03      5.35 o 
   5   6  17        0.33        1.46     10.50 o 
   6   6  17       12.08       16.41     11.04 o 
   7   6  17       41.45       44.92      9.60 o 
   8   6  17        9.08       15.88     16.43 o 
   1   7  17        0.58        6.43      5.87 o 
   2   7  17        2.19        4.14      5.76 o 
   3   7  17        3.72        8.45      6.69 o 
   4   7  17        0.00        8.11      6.56 o 
   5   7  17       10.94       16.61     10.98 o 
   6   7  17       30.65       30.07      9.32 o 
   0   8  17        3.75        3.52      7.73 o 
   1   8  17       28.78       32.87      7.03 o 
   2   8  17        6.56        6.26      6.95 o 
   3   8  17        0.20        7.40      6.90 o 
   4   8  17        0.13        1.27      6.87 o 
   5   8  17        6.27       21.72      8.54 o 
   1   9  17       36.44       28.36      8.55 o 
   2   9  17        0.34       16.14     10.27 o 
   3   9  17        7.51       16.20      7.15 o 
   4   9  17        0.60        4.74      7.02 o 
   0   0  18       28.33       33.26     12.42 o 
   1   0  18        0.43       -1.94      8.76 o 
   2   0  18       31.52       24.63      8.95 o 
   3   0  18       44.67       32.32      6.86 o 
   4   0  18       26.77       24.20      8.12 o 
   5   0  18        0.29       -8.36      8.36 o 
   6   0  18       42.21       43.43      8.93 o 
   7   0  18       13.18       33.21     14.39 o 
   8   0  18        0.16       11.19     14.58 o 
   9   0  18        1.26       12.13     14.93 o 
  10   0  18        6.68        7.33     10.84 o 
   1   1  18        8.45       10.35      5.58 o 
   2   1  18        6.79       -0.06      5.43 o 
   3   1  18       35.40       25.73      6.09 o 
   4   1  18       60.94       57.64      7.26 o 
   5   1  18        6.80        5.77      7.29 o 
   6   1  18        2.08        7.21      7.45 o 
   7   1  18       45.07       58.54      7.84 o 
   8   1  18       19.90       26.71     10.19 o 
   9   1  18        2.79        9.30     10.50 o 
  10   1  18        1.49       -9.04     10.05 o 
   0   2  18        0.90       16.58      7.74 o 
   1   2  18      122.15       93.97      5.59 o 
   2   2  18       56.26       54.43      6.44 o 
   3   2  18       17.38       13.48      6.10 o 
   4   2  18        0.28        2.59      7.19 o 
   5   2  18       19.87       20.75      7.42 o 
   6   2  18        4.79        9.89      7.58 o 
   7   2  18        0.89       19.44      7.80 o 
   8   2  18       28.37       25.98     10.23 o 
   9   2  18       51.16       46.33     10.62 o 
   1   3  18        0.57       -3.89      5.67 o 
   2   3  18        1.63       -5.56      5.56 o 
   3   3  18       16.79       10.51      4.76 o 
   4   3  18      155.09      131.23      6.88 o 
   5   3  18       31.99       39.02      7.78 o 
   6   3  18        8.98       13.92      7.83 o 
   7   3  18       33.25       36.33      8.17 o 
   8   3  18       18.81       27.17      8.11 o 
   0   4  18       19.92       21.83      9.39 o 
   1   4  18      165.66      158.41      6.33 o 
   2   4  18       39.14       31.89      4.84 o 
   3   4  18        6.65       -1.39      4.67 o 
   4   4  18        8.67        5.07      6.30 o 
   5   4  18       10.37        7.09      7.61 o 
   6   4  18        4.20        8.57      7.96 o 
   7   4  18        5.54       16.96      8.11 o 
   8   4  18       51.50       59.36     11.36 o 
   1   5  18       87.57       88.72      7.02 o 
   2   5  18      101.79      109.14      5.37 o 
   3   5  18       80.29       68.59      5.20 o 
   4   5  18        0.17       -1.51      6.13 o 
   5   5  18       16.24       14.35      7.72 o 
   6   5  18       19.02       25.08     14.61 o 
   7   5  18       10.95       23.13     10.99 o 
   8   5  18       11.11       20.47     15.47 o 
   9   5  18       10.45        9.57     15.28 o 
   0   6  18       14.77        8.49      9.65 o 
   1   6  18        0.12       -0.82      6.75 o 
   2   6  18        1.31        3.04      5.76 o 
   3   6  18        0.04       -2.08      5.58 o 
   4   6  18        2.14       -2.64      8.13 o 
   5   6  18       10.54       13.58     10.79 o 
   6   6  18        0.00       10.97     11.29 o 
   7   6  18       24.25       25.55     16.05 o 
   1   7  18       16.71       19.97      6.01 o 
   2   7  18        0.03        0.53      6.71 o 
   3   7  18        0.16        2.95      6.66 o 
   4   7  18       17.88       18.20      8.44 o 
   5   7  18        5.47       14.04     11.37 o 
   0   8  18       12.68       17.25      8.03 o 
   1   8  18        4.61       13.12      7.08 o 
   2   8  18        2.83        7.04      7.04 o 
   3   8  18        7.61       14.07      7.04 o 
   4   8  18        0.17        3.98     10.33 o 
   5   8  18        0.17        1.74     10.37 o 
   1   9  18        9.66       15.50     10.68 o 
   2   9  18       34.13       53.69     14.69 o 
   3   9  18        2.35        6.40      8.33 o 
   1   1  19       48.08       60.17      7.18 o 
   2   1  19        0.27       -3.76      5.68 o 
   3   1  19        0.03       -2.34      6.24 o 
   4   1  19       16.86        9.40      7.19 o 
   5   1  19       48.97       36.58      7.66 o 
   6   1  19       13.73        3.31      8.38 o 
   7   1  19        8.90       17.66      7.61 o 
   8   1  19       12.78       15.21     11.27 o 
   9   1  19        9.76        9.86     10.83 o 
  10   1  19       11.63       13.48     15.51 o 
   0   2  19      126.17      136.94      8.27 o 
   1   2  19       73.82       71.10      6.24 o 
   2   2  19       32.06       29.34      6.49 o 
   3   2  19       82.27       69.70      6.93 o 
   4   2  19       25.92       18.42      7.61 o 
   5   2  19        4.22        6.56      7.60 o 
   6   2  19       12.11        9.24      7.90 o 
   7   2  19       51.17       51.01      8.24 o 
   8   2  19        0.93       11.70     10.38 o 
   9   2  19        2.20       17.78     14.29 o 
   1   3  19       35.86       25.14      5.90 o 
   2   3  19        0.30       -5.38      6.43 o 
   3   3  19       15.55       17.01      6.40 o 
   4   3  19        0.67        1.61      6.37 o 
   5   3  19       41.87       31.38      7.80 o 
   6   3  19       59.60       71.61      8.37 o 
   7   3  19       28.24       27.39      8.22 o 
   8   3  19       45.41       57.70      8.59 o 
   0   4  19       88.68       79.72      9.93 o 
   1   4  19        9.93       16.02      5.89 o 
   2   4  19      134.72      128.02      7.14 o 
   3   4  19        0.11       -2.00      6.38 o 
   4   4  19        0.28        3.52      6.41 o 
   5   4  19        0.93        4.21      7.83 o 
   6   4  19        3.05        5.21      8.00 o 
   7   4  19        0.29       12.83      8.27 o 
   8   4  19        4.83       11.32     14.64 o 
   1   5  19        7.44        9.75      6.80 o 
   2   5  19        1.04        7.52      5.04 o 
   3   5  19        0.15        2.41      5.79 o 
   4   5  19        2.78        2.34      6.41 o 
   5   5  19        1.03        5.88      7.86 o 
   6   5  19        1.00        5.98     10.75 o 
   7   5  19       22.92       35.11     11.63 o 
   8   5  19        1.62        8.23     15.46 o 
   0   6  19       18.72       32.51     10.06 o 
   1   6  19        2.13        0.65      6.95 o 
   2   6  19       74.80       72.63      6.08 o 
   3   6  19        3.84        4.05      6.67 o 
   4   6  19        4.23        0.69      8.20 o 
   5   6  19        9.06       18.86     10.99 o 
   6   6  19        5.05        8.52     11.57 o 
   7   6  19        2.45       23.61     16.40 o 
   1   7  19        0.27        2.52      6.02 o 
   2   7  19        1.20        4.31      6.73 o 
   3   7  19        0.53        0.51      8.31 o 
   4   7  19        2.05       10.99      8.56 o 
   5   7  19        0.95        6.67     11.32 o 
   0   8  19        1.06        4.78     10.10 o 
   1   8  19       21.26       29.05      7.35 o 
   2   8  19        0.40       -0.75      8.09 o 
   3   8  19        0.01        0.45     10.50 o 
   4   8  19        3.92       -4.90     10.58 o 
   1   9  19        2.64        6.31     14.63 o 
   2   9  19        6.74       13.40     14.34 o 
   3   9  19        1.46        4.91     16.56 o 
   0   0  20     1251.20     1302.01     22.48 o 
   1   0  20        4.27       37.89     10.30 o 
   2   0  20        2.68       -3.19      9.74 o 
   3   0  20        8.82        0.13     13.66 o 
   4   0  20       24.48       13.45     13.89 o 
   5   0  20       26.17       28.21     10.17 o 
   6   0  20       31.20       15.62      8.99 o 
   7   0  20        0.66        9.06     14.22 o 
   8   0  20       18.71       20.10     15.01 o 
   9   0  20       11.86       22.97     16.10 o 
   1   1  20        0.01       15.71      6.93 o 
   2   1  20       11.85        5.89      5.95 o 
   3   1  20       66.39       79.18      7.38 o 
   4   1  20        8.51        4.17      7.54 o 
   5   1  20        0.22       14.80      7.52 o 
   6   1  20       19.59       27.98      7.95 o 
   7   1  20        0.92       11.71     10.24 o 
   8   1  20        7.73        7.71     10.38 o 
   9   1  20        1.49       -1.57     14.54 o 
   0   2  20      560.44      571.02     16.29 o 
   1   2  20        1.56       11.22      6.18 o 
   2   2  20        4.72       -1.86      6.54 o 
   3   2  20        0.15       -3.29      6.48 o 
   4   2  20       13.30       10.47      7.69 o 
   5   2  20        0.33        0.49      7.75 o 
   6   2  20       29.52       23.54      8.11 o 
   7   2  20       37.20       45.15      8.26 o 
   8   2  20        1.85       13.23     10.62 o 
   9   2  20        0.04       -1.77     14.38 o 
   1   3  20       40.31       42.33      6.08 o 
   2   3  20        9.88        3.43      6.58 o 
   3   3  20        9.83        4.86      6.62 o 
   4   3  20        0.78       -6.56      6.56 o 
   5   3  20        8.61        5.94      7.84 o 
   6   3  20        9.55       15.40      8.16 o 
   7   3  20        0.27        6.57      8.14 o 
   8   3  20       14.26       18.72     14.36 o 
   0   4  20        0.15       -3.47      9.41 o 
   1   4  20       25.73       22.51      6.08 o 
   2   4  20        5.35       12.82      6.03 o 
   3   4  20        1.04       -1.14      6.53 o 
   4   4  20        8.74       10.88      6.65 o 
   5   4  20       18.73       13.51      7.94 o 
   6   4  20        0.47        7.44      8.13 o 
   7   4  20       34.83       34.83     11.12 o 
   8   4  20       38.06       42.17     15.34 o 
   1   5  20       25.03       23.22      7.07 o 
   2   5  20       18.77       22.59      5.23 o 
   3   5  20       18.33       19.21      6.13 o 
   4   5  20        8.66       12.50      6.65 o 
   5   5  20        2.81       -1.40      8.00 o 
   6   5  20       15.26       26.53     11.35 o 
   7   5  20        0.00       18.86     15.50 o 
   8   5  20       15.75       44.55     16.23 o 
   0   6  20        2.08       19.62     10.27 o 
   1   6  20       25.64       29.14      7.13 o 
   2   6  20        0.02        5.24      5.84 o 
   3   6  20        5.98       10.74      6.82 o 
   4   6  20        0.54        2.64     10.73 o 
   5   6  20        4.80        6.48     11.07 o 
   6   6  20        6.11       25.89     16.03 o 
   1   7  20        0.19        0.60      6.08 o 
   2   7  20        7.38       14.15      6.90 o 
   3   7  20        0.35        8.27      9.39 o 
   4   7  20        9.11       10.76     10.68 o 
   0   8  20       10.89       22.21     14.05 o 
   1   8  20        0.00        7.44     10.25 o 
   2   8  20       10.77       11.38     10.10 o 
   3   8  20        3.49        7.33     16.40 o 
   1   1  21      184.07      204.73      8.91 o 
   2   1  21       32.90       30.87      6.30 o 
   3   1  21       32.69       34.49      6.92 o 
   4   1  21       16.05        9.93      7.72 o 
   5   1  21      180.97      173.39      9.61 o 
   6   1  21        2.65       11.21      7.89 o 
   7   1  21       17.46       28.69     10.56 o 
   8   1  21        0.44        7.60     10.71 o 
   9   1  21        4.50        6.62     14.64 o 
   0   2  21       16.84       44.30     10.35 o 
   1   2  21        5.33        7.26      6.21 o 
   2   2  21       71.49       72.64      7.07 o 
   3   2  21        6.44        3.36      6.61 o 
   4   2  21        7.05        3.60      7.75 o 
   5   2  21       31.62       31.51      8.12 o 
   6   2  21        2.06        6.86      8.04 o 
   7   2  21        0.01        6.77      8.17 o 
   8   2  21        0.00       13.92     14.62 o 
   9   2  21        4.69        4.66     15.16 o 
   1   3  21        1.08       -0.74      5.98 o 
   2   3  21        1.60       -2.47      6.75 o 
   3   3  21        0.12       -2.53      6.75 o 
   4   3  21        2.07       -2.80      7.79 o 
   5   3  21        0.26        0.42      8.00 o 
   6   3  21       47.55       46.95      8.56 o 
   7   3  21        3.10       15.82      8.45 o 
   8   3  21       11.37       21.71     14.50 o 
   0   4  21        1.52       -1.46      9.78 o 
   1   4  21       47.28       60.08      6.38 o 
   2   4  21        1.13        3.10      6.08 o 
   3   4  21        9.08       13.98      6.85 o 
   4   4  21       11.17        5.08      6.79 o 
   5   4  21        2.28       -1.67      8.00 o 
   6   4  21        6.24        6.50      8.27 o 
   7   4  21       29.08       48.13     15.02 o 
   8   4  21        7.80       33.83     15.16 o 
   1   5  21        7.17        6.91      7.05 o 
   2   5  21       13.99       21.82      6.24 o 
   3   5  21       13.19       16.18      6.86 o 
   4   5  21        1.98        7.72      6.81 o 
   5   5  21        7.82        4.48      8.24 o 
   6   5  21       20.41       20.34     15.05 o 
   7   5  21       13.08       25.84     15.91 o 
   0   6  21        9.96       16.50     10.40 o 
   1   6  21       16.00       15.35      6.06 o 
   2   6  21        3.05        4.55      7.01 o 
   3   6  21        0.40       -0.36      6.99 o 
   4   6  21        0.12        1.81     10.92 o 
   5   6  21       10.21       16.53     11.47 o 
   1   7  21       15.74       12.42      6.36 o 
   2   7  21        4.44        0.25      8.82 o 
   3   7  21       22.61       20.80     10.90 o 
   4   7  21        3.30       -7.15     10.93 o 
   0   8  21        2.42        6.15     14.30 o 
   1   8  21        2.27       12.89     10.53 o 
   2   8  21        6.43       19.42     16.44 o 
   3   8  21        0.35        1.09     16.48 o 
   0   0  22      151.77      223.61     17.28 o 
   1   0  22      340.00      382.99     12.82 o 
   2   0  22       25.96       31.14     10.55 o 
   3   0  22       19.74        8.70     14.49 o 
   4   0  22        5.96       -4.46     14.40 o 
   5   0  22        8.85       14.12     14.45 o 
   6   0  22       30.47       41.71     15.20 o 
   7   0  22        1.03       11.61     14.91 o 
   8   0  22        0.10       -1.42     14.85 o 
   1   1  22       11.34       29.31      7.80 o 
   2   1  22        0.74        4.03      8.18 o 
   3   1  22        2.83       -1.82      6.86 o 
   4   1  22        1.86        2.90      7.83 o 
   5   1  22        3.05       17.26      7.93 o 
   6   1  22        2.77       11.67      8.02 o 
   7   1  22        5.07       12.24     10.43 o 
   8   1  22        0.08        1.78     15.10 o 
   0   2  22        1.96       14.76     13.12 o 
   1   2  22       30.76       28.08      6.36 o 
   2   2  22        0.85       10.48      6.87 o 
   3   2  22        2.74       -6.79      6.79 o 
   4   2  22        0.06        3.24      7.81 o 
   5   2  22        1.57        7.63      8.05 o 
   6   2  22        0.08        9.09      8.16 o 
   7   2  22        0.00       -3.84     10.57 o 
   8   2  22        0.24        5.27     14.65 o 
   1   3  22       19.11       30.61      7.16 o 
   2   3  22       24.19       29.83      7.13 o 
   3   3  22        2.87        1.55      6.87 o 
   4   3  22        1.93       -4.06      7.89 o 
   5   3  22        2.00        5.62      8.05 o 
   6   3  22        5.43        7.71      8.44 o 
   7   3  22        0.15        4.75     10.07 o 
   8   3  22        0.07        8.13     14.83 o 
   0   4  22        7.07       13.05     10.22 o 
   1   4  22        4.56       12.59      6.26 o 
   2   4  22        2.94        5.36      7.03 o 
   3   4  22        6.55        2.03      6.97 o 
   4   4  22        2.02       -0.83      6.95 o 
   5   4  22        0.93       -1.02      8.22 o 
   6   4  22        2.17        7.57      8.60 o 
   7   4  22        0.31       17.23     14.78 o 
   1   5  22       11.78       14.99      7.21 o 
   2   5  22        8.70        8.59      6.29 o 
   3   5  22        2.35        2.66      6.97 o 
   4   5  22        0.23       -0.08      6.91 o 
   5   5  22        0.03       -0.65      8.43 o 
   6   5  22        3.75       15.81     15.10 o 
   0   6  22       22.10       24.91     10.51 o 
   1   6  22       15.61       19.69      7.40 o 
   2   6  22        0.79        4.27      7.25 o 
   3   6  22       14.97        6.53      7.25 o 
   4   6  22        0.11        2.36     10.99 o 
   1   7  22        3.60       14.23     10.75 o 
   2   7  22        8.80       14.36     16.54 o 
   3   7  22       17.06       31.37     16.72 o 
   0   8  22        0.07       -4.50     14.66 o 
   1   8  22       18.87       10.64     16.38 o 
   2   8  22        0.04        1.37     16.36 o 
   1   1  23       20.82       43.87      8.78 o 
   2   1  23       44.37       30.49      7.54 o 
   3   1  23        2.71       -0.57      8.26 o 
   4   1  23       12.01        5.65      8.06 o 
   5   1  23        5.07       15.87      8.11 o 
   6   1  23        0.91        3.99      8.06 o 
   7   1  23        0.00       12.61     10.85 o 
   0   2  23        2.89       11.85     10.47 o 
   1   2  23       16.53       20.63      7.47 o 
   2   2  23        1.28        4.52      7.06 o 
   3   2  23        1.17       -2.95      6.94 o 
   4   2  23        0.11       -1.21      7.90 o 
   5   2  23        0.09        0.12      8.20 o 
   6   2  23        1.96        8.13      8.24 o 
   7   2  23        0.18        0.23     14.49 o 
   8   2  23        6.86        8.81     15.50 o 
   1   3  23       26.45       29.59      7.36 o 
   2   3  23        2.06        7.09      7.14 o 
   3   3  23       10.03       13.00      7.12 o 
   4   3  23        1.48        9.87      8.12 o 
   5   3  23       10.23       14.84      8.26 o 
   6   3  23        3.15        2.55      9.96 o 
   7   3  23        2.13        7.03     10.38 o 
   0   4  23       12.12       28.16     10.44 o 
   1   4  23        8.95       11.52      6.37 o 
   2   4  23        4.08        8.35      7.17 o 
   3   4  23        0.00       -2.78      7.10 o 
   4   4  23        2.51       -0.32      7.12 o 
   5   4  23        5.94        8.71      8.40 o 
   6   4  23        0.00        2.70     10.17 o 
   7   4  23       19.61       21.39     15.72 o 
   1   5  23        0.27        4.19      7.27 o 
   2   5  23        4.21        5.91      6.37 o 
   3   5  23        0.19        7.09      7.26 o 
   4   5  23        8.39        4.24      7.25 o 
   5   5  23        1.34        2.45     15.26 o 
   0   6  23        1.77       12.73     10.68 o 
   1   6  23       13.62       18.36      7.64 o 
   2   6  23        5.11        3.98      7.68 o 
   3   6  23        6.46        8.23     10.83 o 
   1   7  23        0.08        1.52     10.91 o 
   2   7  23        9.12       18.08     17.09 o 
   0   0  24      265.99      317.81     18.43 o 
   1   0  24       57.91       79.38     11.48 o 
   2   0  24        6.52       12.98     12.20 o 
   3   0  24        0.11       -2.32     14.48 o 
   4   0  24        4.28       11.45     15.01 o 
   5   0  24        0.85       17.29     15.09 o 
   6   0  24       52.06       69.33     16.18 o 
   1   1  24       12.06       22.96      7.79 o 
   2   1  24        0.00        0.08      7.98 o 
   3   1  24        2.11       -8.48      8.48 o 
   4   1  24        8.03        6.47     10.82 o 
   5   1  24        3.41       12.70      8.29 o 
   6   1  24        4.82        8.43     11.99 o 
   0   2  24       96.44      107.57     11.53 o 
   1   2  24        6.49       23.05      7.69 o 
   2   2  24        6.33       16.48      7.27 o 
   3   2  24        0.87       -2.06      7.08 o 
   4   2  24        0.59        3.67      8.07 o 
   5   2  24        0.60        6.21      8.30 o 
   6   2  24        5.04        1.05     10.20 o 
   7   2  24        0.52        5.90     15.53 o 
   1   3  24        3.99       14.30      7.33 o 
   2   3  24        7.32       19.11      7.32 o 
   3   3  24        1.63        0.23      7.28 o 
   4   3  24       15.99       14.31      8.35 o 
   5   3  24        6.42        8.42      8.48 o 
   6   3  24        1.91        9.19     10.37 o 
   7   3  24        6.61        9.66     15.28 o 
   0   4  24       17.21       22.05     10.22 o 
   1   4  24        4.34       16.94      7.37 o 
   2   4  24        3.20        2.67      7.33 o 
   3   4  24        5.83       10.79      7.33 o 
   4   4  24        0.63       -0.59      8.57 o 
   5   4  24        0.00       -2.30     10.21 o 
   6   4  24        0.07       13.86     10.68 o 
   1   5  24        0.44        4.66      7.45 o 
   2   5  24       24.36       26.35      9.00 o 
   3   5  24        5.73       11.06      7.53 o 
   4   5  24        1.64        5.64      9.93 o 
   0   6  24       26.91       34.36     16.54 o 
   1   6  24        0.01       16.74     11.40 o 
   2   6  24       15.26       20.33     11.46 o 
   1   7  24        0.25       -3.79     16.71 o 
   1   1  25        8.36       23.57      7.74 o 
   2   1  25        1.44       -2.52      7.51 o 
   3   1  25        0.08       -8.43      8.69 o 
   4   1  25        0.16        6.09     10.56 o 
   5   1  25       18.85       20.61     10.99 o 
   0   2  25      149.76      206.86     12.46 o 
   1   2  25        8.17       31.61      7.90 o 
   2   2  25        0.00       -0.59      8.89 o 
   3   2  25        1.15       -0.82      7.30 o 
   4   2  25        6.08        4.49      8.42 o 
   5   2  25        0.00        4.86     10.23 o 
   6   2  25       12.20        2.62     10.37 o 
   1   3  25       18.35       27.70      7.72 o 
   2   3  25        1.66       16.50      7.48 o 
   3   3  25        0.39        4.47      7.32 o 
   4   3  25        0.60        2.35      8.59 o 
   5   3  25        3.88        4.75     10.15 o 
   6   3  25        4.19       10.25     10.77 o 
   0   4  25       10.54        8.87     10.66 o 
   1   4  25        7.98       11.32      7.46 o 
   2   4  25       10.93       21.98      7.68 o 
   3   4  25        4.16        6.81      7.71 o 
   4   4  25        0.87       -2.31     10.26 o 
   5   4  25        6.67       10.69     14.53 o 
   6   4  25        0.68       15.25     15.00 o 
   1   5  25       12.10       20.90     11.60 o 
   2   5  25        0.30        4.60     11.48 o 
   3   5  25       11.56       19.31     10.54 o 
   4   5  25        2.70       -0.23     14.58 o 
   0   6  25        2.50       -0.27     15.88 o 
   1   6  25        0.28        5.01     15.69 o 
   2   6  25        4.74        3.47     15.34 o 
   0   0  26        1.09       -1.98     15.17 o 
   1   0  26        5.15       -4.73     10.80 o 
   2   0  26        8.57        7.28     10.62 o 
   3   0  26        0.01       -6.70     15.04 o 
   4   0  26        1.79        3.87     15.42 o 
   1   1  26       10.68       20.74      7.72 o 
   2   1  26       11.65        7.73      8.96 o 
   3   1  26        0.05       -1.28      8.59 o 
   4   1  26        1.33        7.36     10.69 o 
   0   2  26        3.98       43.70     11.38 o 
   1   2  26       10.17       29.33      7.90 o 
   2   2  26        0.57       -0.07      8.81 o 
   3   2  26        0.78       -4.60      8.97 o 
   4   2  26        0.51       -4.16     10.22 o 
   5   2  26        0.00      -14.67     14.67 o 
   1   3  26       16.44       36.34      9.33 o 
   2   3  26       12.63       22.45      7.66 o 
   3   3  26        0.76        4.00      8.64 o 
   4   3  26        4.29        1.16     10.34 o 
   5   3  26        7.45       -4.17     15.02 o 
   0   4  26       23.68       37.88     16.83 o 
   1   4  26       10.55       22.25      9.33 o 
   2   4  26        0.96       12.56     11.01 o 
   3   4  26        0.80       -0.02     10.97 o 
   4   4  26        1.14        7.76     15.20 o 
   1   5  26        0.47       22.36     16.57 o 
   2   5  26        1.93       29.88     16.73 o 
   3   5  26        5.30        2.64     10.84 o 
   1   1  27        8.13       19.78      7.89 o 
   2   1  27        0.19       -0.70      9.04 o 
   0   2  27        8.26       34.12     11.39 o 
   1   2  27       19.38       33.36      8.05 o 
   2   2  27        0.00       -4.58     10.96 o 
   3   2  27        3.80        2.18     16.04 o 
   1   3  27        0.43       12.75     11.28 o 
   2   3  27       15.83       -1.65     16.56 o 
                                                 
